# Supplementary material for: Cooperative Binding
Source: PLoS Comput Biol. 2013 Jun 27;9(6):e1003106. doi: 10.1371/journal.pcbi.1003106 (PMC3699289; doi:10.1371/journal.pcbi.1003106)
Supplement: Text S1 — Version history of the text file. (XML) [file pcbi.1003106.s001.xml]

<mediawiki xmlns="http://www.mediawiki.org/xml/export-0.7/" xmlns:xsi="http://www.w3.org/2001/XMLSchema-instance" xsi:schemaLocation="http://www.mediawiki.org/xml/export-0.7/ http://www.mediawiki.org/xml/export-0.7.xsd" version="0.7" xml:lang="en">
  <siteinfo>
    <sitename>PLoSWiki</sitename>
    <base>http://topicpages.ploscompbiol.org/wiki/Main_Page</base>
    <generator>MediaWiki 1.20.4</generator>
    <case>first-letter</case>
    <namespaces>
      <namespace key="-2" case="first-letter">Media</namespace>
      <namespace key="-1" case="first-letter">Special</namespace>
      <namespace key="0" case="first-letter" />
      <namespace key="1" case="first-letter">Talk</namespace>
      <namespace key="2" case="first-letter">User</namespace>
      <namespace key="3" case="first-letter">User talk</namespace>
      <namespace key="4" case="first-letter">PLoSWiki</namespace>
      <namespace key="5" case="first-letter">PLoSWiki talk</namespace>
      <namespace key="6" case="first-letter">File</namespace>
      <namespace key="7" case="first-letter">File talk</namespace>
      <namespace key="8" case="first-letter">MediaWiki</namespace>
      <namespace key="9" case="first-letter">MediaWiki talk</namespace>
      <namespace key="10" case="first-letter">Template</namespace>
      <namespace key="11" case="first-letter">Template talk</namespace>
      <namespace key="12" case="first-letter">Help</namespace>
      <namespace key="13" case="first-letter">Help talk</namespace>
      <namespace key="14" case="first-letter">Category</namespace>
      <namespace key="15" case="first-letter">Category talk</namespace>
    </namespaces>
  </siteinfo>
  <page>
    <title>Cooperative binding</title>
    <ns>0</ns>
    <id>160</id>
    <revision>
      <id>1460</id>
      <timestamp>2012-08-29T21:26:17Z</timestamp>
      <contributor>
        <username>Mstefan</username>
        <id>25</id>
      </contributor>
      <comment>Created page with &quot;this is going to be the cooperative binding page&quot;</comment>
      <sha1>5l7bi896fmq69x34hchkrheqxkpb0ak</sha1>
      <text xml:space="preserve" bytes="48">this is going to be the cooperative binding page</text>
    </revision>
    <revision>
      <id>1542</id>
      <parentid>1460</parentid>
      <timestamp>2012-08-30T21:23:03Z</timestamp>
      <contributor>
        <username>Mstefan</username>
        <id>25</id>
      </contributor>
      <sha1>9ddi28y4cio3l2f9vfxc94afvt2gy1y</sha1>
      <text xml:space="preserve" bytes="3773">Cooperative binding occurs if the binding of a ligand increases non-linearly with the concentration of ligand. This can be due for instance to an affinity for the ligand depending on the amount of ligand bound. Cooperativity can be positive or negative. A protein that does not display cooperativity is called non-cooperative.


== History and definitions ==

In 1904, Christian Bohr studied hemoglobin binding to oxygen under different conditions &lt;ref name=Bohr1904&gt; Bohr, C., Hasselbalch, K., and Krogh, A. (1904) 
Ueber einen in biologischer Beziehung wichtigen Einfluss, den die Kohlens&amp;auml;urespannung des Blutes auf dessen Sauerstoffbindung &amp;uuml;bt. 
Skandinavisches Archiv Für Physiologie, 16(2): 402-412 &lt;/ref&gt;. When plotting hemoglobin saturation with oxygen as a function of the partial pressure of oxygen, he obtained a sigmoidal (or &quot;S-shaped&quot;) curve. This indicates that the more oxygen is bound to hemoglobin, the easier it is for more oxygen to bind - until all binding sites are saturated. In addition, Bohr noticed that increasing CO&lt;sub&gt;2&lt;/sub&gt; pressure shifted this curve to the right - i.e. higher concentrations of CO&lt;sub&gt;2&lt;/sub&gt; make it more difficult for hemoglobin to bind oxygen &lt;ref name=Bohr1904/&gt;. This latter phenomenon is known as the &quot;Bohr effect&quot;.

What Bohr observed in hemoglobin were two different kinds of cooperative binding. A protein is said to exhibit cooperative binding if ligand binding scales non-linearly with ligand concentration. Cooperativity can be positive (if binding of a ligand molecule increases the protein's apparent affinity, and hence increases the chance of another ligand molecule binding) or negative (if binding of a ligand molecule decreases affinity and hence makes binding of other ligand molecules less likely). The concept of cooperative binding only applies to molecules or complexes with more than one ligand binding sites. If several ligand binding sites exist, but ligand binding to any one site does not affect the others, the protein is said to be non-cooperative. Cooperativity can be homotropic, if a ligand influences the binding of ligands of the same kind, or heterotropic, if it influences binding of other kinds of ligands (reviewed in &lt;ref name=Endler2012&gt; Endler, L. and Stefan, M.I. and Edelstein, S. and Le Nov&amp;egrave;re, N. (2012) Using chemical kinetics to model neuronal signalling pathways. In: Computational Systems Neurobiology, N. Le Nov&amp;egrave;re (ed)&lt;/ref&gt;).

In the case of hemoglobin, we have homotropic positive cooperativity (binding of oxygen facilitates binding of more oxygen) and heterotropic negative cooperativity (binding of CO&lt;sub&gt;2&lt;/sub&gt; reduces hemoglobin's facility to bind oxygen.)

When studying cooperativity, it is useful to consider the &quot;fractional occupancy&quot; &lt;math&gt;\bar{Y} &lt;/math&gt; of a protein with a given ligand, which is defined as the number of ligand-bound binding sites divided by the total number of ligand binding sites:

&lt;math&gt;
\bar{Y}=\frac{[\text{bound sites}]}{[\text{bound sites}]+[\text{unbound sites}]} = \frac{[\text{bound sites}]}{[\text{total sites}]}
&lt;/math&gt;

If &lt;math&gt;\bar{Y}=0&lt;/math&gt;, then the protein is completely unbound, and if &lt;math&gt;\bar{Y}=1&lt;/math&gt;, it is completely saturated. If the plot of &lt;math&gt;\bar{Y}&lt;/math&gt; at equilibrium as a function of ligand concentration is sigmoidal in shape, this indicates positive cooperativity. If it is not, no statement can be made about cooperativity from looking at this plot alone.

Many proteins are said to be activated or in other ways regulated by cooperative ligand binding. It is important to note though, that the extent of activation does not necessarily coincide with &lt;math&gt;\bar{Y}&lt;/math&gt;, nor is there a simple dependence.

[FIGURE: Rbar != Ybar]

== References ==
 &lt;references /&gt;</text>
    </revision>
    <revision>
      <id>1544</id>
      <parentid>1542</parentid>
      <timestamp>2012-08-30T21:24:13Z</timestamp>
      <contributor>
        <username>Mstefan</username>
        <id>25</id>
      </contributor>
      <sha1>szwxpgem0p8dfpqpwrh027csvpforuc</sha1>
      <text xml:space="preserve" bytes="3801">Cooperative binding occurs if the binding of a ligand increases non-linearly with the concentration of ligand. This can be due for instance to an affinity for the ligand depending on the amount of ligand bound. Cooperativity can be positive or negative. A protein that does not display cooperativity is called non-cooperative.


== History and definitions ==

In 1904, Christian Bohr studied hemoglobin binding to oxygen under different conditions &lt;ref name=Bohr1904&gt; Bohr, C., Hasselbalch, K., and Krogh, A. (1904) 
Ueber einen in biologischer Beziehung wichtigen Einfluss, den die Kohlens&amp;auml;urespannung des Blutes auf dessen Sauerstoffbindung &amp;uuml;bt. 
Skandinavisches Archiv Für Physiologie, 16(2): 402-412 &lt;/ref&gt;. When plotting hemoglobin saturation with oxygen as a function of the partial pressure of oxygen, he obtained a sigmoidal (or &quot;S-shaped&quot;) curve. This indicates that the more oxygen is bound to hemoglobin, the easier it is for more oxygen to bind - until all binding sites are saturated. In addition, Bohr noticed that increasing CO&lt;sub&gt;2&lt;/sub&gt; pressure shifted this curve to the right - i.e. higher concentrations of CO&lt;sub&gt;2&lt;/sub&gt; make it more difficult for hemoglobin to bind oxygen &lt;ref name=Bohr1904/&gt;. This latter phenomenon is known as the &quot;Bohr effect&quot;.

What Bohr observed in hemoglobin were two different kinds of cooperative binding. A protein is said to exhibit cooperative binding if ligand binding scales non-linearly with ligand concentration. Cooperativity can be positive (if binding of a ligand molecule increases the protein's apparent affinity, and hence increases the chance of another ligand molecule binding) or negative (if binding of a ligand molecule decreases affinity and hence makes binding of other ligand molecules less likely). The concept of cooperative binding only applies to molecules or complexes with more than one ligand binding sites. If several ligand binding sites exist, but ligand binding to any one site does not affect the others, the protein is said to be non-cooperative. Cooperativity can be homotropic, if a ligand influences the binding of ligands of the same kind, or heterotropic, if it influences binding of other kinds of ligands (reviewed in &lt;ref name=Endler2012&gt; Endler, L. and Stefan, M.I. and Edelstein, S. and Le Nov&amp;egrave;re, N. (2012) Using chemical kinetics to model neuronal signalling pathways. In: Computational Systems Neurobiology, N. Le Nov&amp;egrave;re (ed)&lt;/ref&gt;).

In the case of hemoglobin, we have homotropic positive cooperativity (binding of oxygen facilitates binding of more oxygen) and heterotropic negative cooperativity (binding of CO&lt;sub&gt;2&lt;/sub&gt; reduces hemoglobin's facility to bind oxygen.)

When studying cooperativity, it is useful to consider the &quot;fractional occupancy&quot; &lt;math&gt;\bar{Y} &lt;/math&gt; of a protein with a given ligand, which is defined as the number of ligand-bound binding sites divided by the total number of ligand binding sites:

&lt;math&gt;
\bar{Y}=\frac{[\text{bound sites}]}{[\text{bound sites}]+[\text{unbound sites}]} = \frac{[\text{bound sites}]}{[\text{total sites}]}
&lt;/math&gt;

If &lt;math&gt;\bar{Y}=0&lt;/math&gt;, then the protein is completely unbound, and if &lt;math&gt;\bar{Y}=1&lt;/math&gt;, it is completely saturated. If the plot of &lt;math&gt;\bar{Y}&lt;/math&gt; at equilibrium as a function of ligand concentration is sigmoidal in shape, this indicates positive cooperativity. If it is not, no statement can be made about cooperativity from looking at this plot alone.

Many proteins are said to be activated or in other ways regulated by cooperative ligand binding. It is important to note though, that the extent of activation does not necessarily coincide with &lt;math&gt;\bar{Y}&lt;/math&gt;, nor is there a simple dependence.

[FIGURE: Rbar != Ybar]

== The Hill equation ==


== References ==
 &lt;references /&gt;</text>
    </revision>
    <revision>
      <id>1545</id>
      <parentid>1544</parentid>
      <timestamp>2012-08-30T21:26:46Z</timestamp>
      <contributor>
        <username>Mstefan</username>
        <id>25</id>
      </contributor>
      <comment>/* The Hill equation */</comment>
      <sha1>ijw7w3wuz4ddj863dvrk75xij8qstzw</sha1>
      <text xml:space="preserve" bytes="4444">Cooperative binding occurs if the binding of a ligand increases non-linearly with the concentration of ligand. This can be due for instance to an affinity for the ligand depending on the amount of ligand bound. Cooperativity can be positive or negative. A protein that does not display cooperativity is called non-cooperative.


== History and definitions ==

In 1904, Christian Bohr studied hemoglobin binding to oxygen under different conditions &lt;ref name=Bohr1904&gt; Bohr, C., Hasselbalch, K., and Krogh, A. (1904) 
Ueber einen in biologischer Beziehung wichtigen Einfluss, den die Kohlens&amp;auml;urespannung des Blutes auf dessen Sauerstoffbindung &amp;uuml;bt. 
Skandinavisches Archiv Für Physiologie, 16(2): 402-412 &lt;/ref&gt;. When plotting hemoglobin saturation with oxygen as a function of the partial pressure of oxygen, he obtained a sigmoidal (or &quot;S-shaped&quot;) curve. This indicates that the more oxygen is bound to hemoglobin, the easier it is for more oxygen to bind - until all binding sites are saturated. In addition, Bohr noticed that increasing CO&lt;sub&gt;2&lt;/sub&gt; pressure shifted this curve to the right - i.e. higher concentrations of CO&lt;sub&gt;2&lt;/sub&gt; make it more difficult for hemoglobin to bind oxygen &lt;ref name=Bohr1904/&gt;. This latter phenomenon is known as the &quot;Bohr effect&quot;.

What Bohr observed in hemoglobin were two different kinds of cooperative binding. A protein is said to exhibit cooperative binding if ligand binding scales non-linearly with ligand concentration. Cooperativity can be positive (if binding of a ligand molecule increases the protein's apparent affinity, and hence increases the chance of another ligand molecule binding) or negative (if binding of a ligand molecule decreases affinity and hence makes binding of other ligand molecules less likely). The concept of cooperative binding only applies to molecules or complexes with more than one ligand binding sites. If several ligand binding sites exist, but ligand binding to any one site does not affect the others, the protein is said to be non-cooperative. Cooperativity can be homotropic, if a ligand influences the binding of ligands of the same kind, or heterotropic, if it influences binding of other kinds of ligands (reviewed in &lt;ref name=Endler2012&gt; Endler, L. and Stefan, M.I. and Edelstein, S. and Le Nov&amp;egrave;re, N. (2012) Using chemical kinetics to model neuronal signalling pathways. In: Computational Systems Neurobiology, N. Le Nov&amp;egrave;re (ed)&lt;/ref&gt;).

In the case of hemoglobin, we have homotropic positive cooperativity (binding of oxygen facilitates binding of more oxygen) and heterotropic negative cooperativity (binding of CO&lt;sub&gt;2&lt;/sub&gt; reduces hemoglobin's facility to bind oxygen.)

When studying cooperativity, it is useful to consider the &quot;fractional occupancy&quot; &lt;math&gt;\bar{Y} &lt;/math&gt; of a protein with a given ligand, which is defined as the number of ligand-bound binding sites divided by the total number of ligand binding sites:

&lt;math&gt;
\bar{Y}=\frac{[\text{bound sites}]}{[\text{bound sites}]+[\text{unbound sites}]} = \frac{[\text{bound sites}]}{[\text{total sites}]}
&lt;/math&gt;

If &lt;math&gt;\bar{Y}=0&lt;/math&gt;, then the protein is completely unbound, and if &lt;math&gt;\bar{Y}=1&lt;/math&gt;, it is completely saturated. If the plot of &lt;math&gt;\bar{Y}&lt;/math&gt; at equilibrium as a function of ligand concentration is sigmoidal in shape, this indicates positive cooperativity. If it is not, no statement can be made about cooperativity from looking at this plot alone.

Many proteins are said to be activated or in other ways regulated by cooperative ligand binding. It is important to note though, that the extent of activation does not necessarily coincide with &lt;math&gt;\bar{Y}&lt;/math&gt;, nor is there a simple dependence.

[FIGURE: Rbar != Ybar]

== The Hill equation ==

Throughout the 20&lt;sup&gt;th&lt;sup&gt; century, various frameworks have been developed to describe binding of ligand to a protein with more than one binding site and cooperative effects observed in this context (reviewed in &lt;ref name=Wyman1990&gt;{{cite pmid|5357210}}&lt;/ref&gt;)


\citep[reviewed in][]{Wyman1990}. The first description of cooperative binding to a multi-site protein was developed by  \citet{Hill1910}. Drawing on observations of oxygen binding to h{\ae}moglobin, Hill suggested a phenomenological equation that linked fractional saturation to ligand concentration, an association constant and an exponent now called the ``Hill coefficent'':

== References ==
 &lt;references /&gt;</text>
    </revision>
    <revision>
      <id>1546</id>
      <parentid>1545</parentid>
      <timestamp>2012-08-30T21:29:25Z</timestamp>
      <contributor>
        <username>Mstefan</username>
        <id>25</id>
      </contributor>
      <comment>/* The Hill equation */</comment>
      <sha1>o0yg9k0nb9y0qnkgx0jl0d105yeq6zx</sha1>
      <text xml:space="preserve" bytes="4559">Cooperative binding occurs if the binding of a ligand increases non-linearly with the concentration of ligand. This can be due for instance to an affinity for the ligand depending on the amount of ligand bound. Cooperativity can be positive or negative. A protein that does not display cooperativity is called non-cooperative.


== History and definitions ==

In 1904, Christian Bohr studied hemoglobin binding to oxygen under different conditions &lt;ref name=Bohr1904&gt; Bohr, C., Hasselbalch, K., and Krogh, A. (1904) 
Ueber einen in biologischer Beziehung wichtigen Einfluss, den die Kohlens&amp;auml;urespannung des Blutes auf dessen Sauerstoffbindung &amp;uuml;bt. 
Skandinavisches Archiv Für Physiologie, 16(2): 402-412 &lt;/ref&gt;. When plotting hemoglobin saturation with oxygen as a function of the partial pressure of oxygen, he obtained a sigmoidal (or &quot;S-shaped&quot;) curve. This indicates that the more oxygen is bound to hemoglobin, the easier it is for more oxygen to bind - until all binding sites are saturated. In addition, Bohr noticed that increasing CO&lt;sub&gt;2&lt;/sub&gt; pressure shifted this curve to the right - i.e. higher concentrations of CO&lt;sub&gt;2&lt;/sub&gt; make it more difficult for hemoglobin to bind oxygen &lt;ref name=Bohr1904/&gt;. This latter phenomenon is known as the &quot;Bohr effect&quot;.

What Bohr observed in hemoglobin were two different kinds of cooperative binding. A protein is said to exhibit cooperative binding if ligand binding scales non-linearly with ligand concentration. Cooperativity can be positive (if binding of a ligand molecule increases the protein's apparent affinity, and hence increases the chance of another ligand molecule binding) or negative (if binding of a ligand molecule decreases affinity and hence makes binding of other ligand molecules less likely). The concept of cooperative binding only applies to molecules or complexes with more than one ligand binding sites. If several ligand binding sites exist, but ligand binding to any one site does not affect the others, the protein is said to be non-cooperative. Cooperativity can be homotropic, if a ligand influences the binding of ligands of the same kind, or heterotropic, if it influences binding of other kinds of ligands (reviewed in &lt;ref name=Endler2012&gt; Endler, L. and Stefan, M.I. and Edelstein, S. and Le Nov&amp;egrave;re, N. (2012) Using chemical kinetics to model neuronal signalling pathways. In: Computational Systems Neurobiology, N. Le Nov&amp;egrave;re (ed)&lt;/ref&gt;).

In the case of hemoglobin, we have homotropic positive cooperativity (binding of oxygen facilitates binding of more oxygen) and heterotropic negative cooperativity (binding of CO&lt;sub&gt;2&lt;/sub&gt; reduces hemoglobin's facility to bind oxygen.)

When studying cooperativity, it is useful to consider the &quot;fractional occupancy&quot; &lt;math&gt;\bar{Y} &lt;/math&gt; of a protein with a given ligand, which is defined as the number of ligand-bound binding sites divided by the total number of ligand binding sites:

&lt;math&gt;
\bar{Y}=\frac{[\text{bound sites}]}{[\text{bound sites}]+[\text{unbound sites}]} = \frac{[\text{bound sites}]}{[\text{total sites}]}
&lt;/math&gt;

If &lt;math&gt;\bar{Y}=0&lt;/math&gt;, then the protein is completely unbound, and if &lt;math&gt;\bar{Y}=1&lt;/math&gt;, it is completely saturated. If the plot of &lt;math&gt;\bar{Y}&lt;/math&gt; at equilibrium as a function of ligand concentration is sigmoidal in shape, this indicates positive cooperativity. If it is not, no statement can be made about cooperativity from looking at this plot alone.

Many proteins are said to be activated or in other ways regulated by cooperative ligand binding. It is important to note though, that the extent of activation does not necessarily coincide with &lt;math&gt;\bar{Y}&lt;/math&gt;, nor is there a simple dependence.

[FIGURE: Rbar != Ybar]

== The Hill equation ==

Throughout the 20&lt;sup&gt;th&lt;/sup&gt; century, various frameworks have been developed to describe binding of ligand to a protein with more than one binding site and cooperative effects observed in this context (reviewed in &lt;ref name=Wyman1990&gt;{{cite pmid|5357210}}&lt;/ref&gt;). The first description of cooperative binding to a multi-site protein was developed by Hill &lt;ref name=Hill1910&gt;Hill, A. V. (1910) The possible effects of the aggregation of the molecules of haemoglobin on its dissociation curves. J Physiol 40: iv-vii.&lt;/ref&gt; Drawing on observations of oxygen binding to h{\ae}moglobin, Hill suggested a phenomenological equation that linked fractional saturation to ligand concentration, an association constant and an exponent now called the &quot;Hill coefficent&quot;:

== References ==
 &lt;references /&gt;</text>
    </revision>
    <revision>
      <id>1547</id>
      <parentid>1546</parentid>
      <timestamp>2012-08-30T21:32:59Z</timestamp>
      <contributor>
        <username>Mstefan</username>
        <id>25</id>
      </contributor>
      <comment>/* The Hill equation */</comment>
      <sha1>068svkqsed7n27zbeiyftnso7525bz4</sha1>
      <text xml:space="preserve" bytes="4564">Cooperative binding occurs if the binding of a ligand increases non-linearly with the concentration of ligand. This can be due for instance to an affinity for the ligand depending on the amount of ligand bound. Cooperativity can be positive or negative. A protein that does not display cooperativity is called non-cooperative.


== History and definitions ==

In 1904, Christian Bohr studied hemoglobin binding to oxygen under different conditions &lt;ref name=Bohr1904&gt; Bohr, C., Hasselbalch, K., and Krogh, A. (1904) 
Ueber einen in biologischer Beziehung wichtigen Einfluss, den die Kohlens&amp;auml;urespannung des Blutes auf dessen Sauerstoffbindung &amp;uuml;bt. 
Skandinavisches Archiv Für Physiologie, 16(2): 402-412 &lt;/ref&gt;. When plotting hemoglobin saturation with oxygen as a function of the partial pressure of oxygen, he obtained a sigmoidal (or &quot;S-shaped&quot;) curve. This indicates that the more oxygen is bound to hemoglobin, the easier it is for more oxygen to bind - until all binding sites are saturated. In addition, Bohr noticed that increasing CO&lt;sub&gt;2&lt;/sub&gt; pressure shifted this curve to the right - i.e. higher concentrations of CO&lt;sub&gt;2&lt;/sub&gt; make it more difficult for hemoglobin to bind oxygen &lt;ref name=Bohr1904/&gt;. This latter phenomenon is known as the &quot;Bohr effect&quot;.

What Bohr observed in hemoglobin were two different kinds of cooperative binding. A protein is said to exhibit cooperative binding if ligand binding scales non-linearly with ligand concentration. Cooperativity can be positive (if binding of a ligand molecule increases the protein's apparent affinity, and hence increases the chance of another ligand molecule binding) or negative (if binding of a ligand molecule decreases affinity and hence makes binding of other ligand molecules less likely). The concept of cooperative binding only applies to molecules or complexes with more than one ligand binding sites. If several ligand binding sites exist, but ligand binding to any one site does not affect the others, the protein is said to be non-cooperative. Cooperativity can be homotropic, if a ligand influences the binding of ligands of the same kind, or heterotropic, if it influences binding of other kinds of ligands (reviewed in &lt;ref name=Endler2012&gt; Endler, L. and Stefan, M.I. and Edelstein, S. and Le Nov&amp;egrave;re, N. (2012) Using chemical kinetics to model neuronal signalling pathways. In: Computational Systems Neurobiology, N. Le Nov&amp;egrave;re (ed)&lt;/ref&gt;).

In the case of hemoglobin, we have homotropic positive cooperativity (binding of oxygen facilitates binding of more oxygen) and heterotropic negative cooperativity (binding of CO&lt;sub&gt;2&lt;/sub&gt; reduces hemoglobin's facility to bind oxygen.)

When studying cooperativity, it is useful to consider the &quot;fractional occupancy&quot; &lt;math&gt;\bar{Y} &lt;/math&gt; of a protein with a given ligand, which is defined as the number of ligand-bound binding sites divided by the total number of ligand binding sites:

&lt;math&gt;
\bar{Y}=\frac{[\text{bound sites}]}{[\text{bound sites}]+[\text{unbound sites}]} = \frac{[\text{bound sites}]}{[\text{total sites}]}
&lt;/math&gt;

If &lt;math&gt;\bar{Y}=0&lt;/math&gt;, then the protein is completely unbound, and if &lt;math&gt;\bar{Y}=1&lt;/math&gt;, it is completely saturated. If the plot of &lt;math&gt;\bar{Y}&lt;/math&gt; at equilibrium as a function of ligand concentration is sigmoidal in shape, this indicates positive cooperativity. If it is not, no statement can be made about cooperativity from looking at this plot alone.

Many proteins are said to be activated or in other ways regulated by cooperative ligand binding. It is important to note though, that the extent of activation does not necessarily coincide with &lt;math&gt;\bar{Y}&lt;/math&gt;, nor is there a simple dependence.

[FIGURE: Rbar != Ybar]

== The Hill equation ==

Throughout the 20&lt;sup&gt;th&lt;/sup&gt; century, various frameworks have been developed to describe binding of ligand to a protein with more than one binding site and cooperative effects observed in this context (reviewed in &lt;ref name=Wyman1990&gt;{{cite pmid|5357210}}&lt;/ref&gt;). The first description of cooperative binding to a multi-site protein was developed by A.V. Hill.&lt;ref name=Hill1910&gt;Hill, A. V. (1910) The possible effects of the aggregation of the molecules of haemoglobin on its dissociation curves. J Physiol 40: iv-vii.&lt;/ref&gt; Drawing on observations of oxygen binding to h{\ae}moglobin, Hill suggested a phenomenological equation that linked fractional saturation to ligand concentration, an association constant and an exponent now called the &quot;Hill coefficent&quot;:

== References ==
 &lt;references /&gt;</text>
    </revision>
    <revision>
      <id>1548</id>
      <parentid>1547</parentid>
      <timestamp>2012-08-30T21:33:51Z</timestamp>
      <contributor>
        <username>Mstefan</username>
        <id>25</id>
      </contributor>
      <comment>/* History and definitions */</comment>
      <sha1>f8wgmxvb1bsc10g0jgh2wih1h04i7gp</sha1>
      <text xml:space="preserve" bytes="4562">Cooperative binding occurs if the binding of a ligand increases non-linearly with the concentration of ligand. This can be due for instance to an affinity for the ligand depending on the amount of ligand bound. Cooperativity can be positive or negative. A protein that does not display cooperativity is called non-cooperative.


== History and definitions ==

In 1904, Christian Bohr studied hemoglobin binding to oxygen under different conditions.&lt;ref name=Bohr1904&gt; Bohr, C., Hasselbalch, K., and Krogh, A. (1904) Ueber einen in biologischer Beziehung wichtigen Einfluss, den die Kohlens&amp;auml;urespannung des Blutes auf dessen Sauerstoffbindung &amp;uuml;bt. 
Skandinavisches Archiv Für Physiologie, 16(2): 402-412 &lt;/ref&gt; When plotting hemoglobin saturation with oxygen as a function of the partial pressure of oxygen, he obtained a sigmoidal (or &quot;S-shaped&quot;) curve. This indicates that the more oxygen is bound to hemoglobin, the easier it is for more oxygen to bind - until all binding sites are saturated. In addition, Bohr noticed that increasing CO&lt;sub&gt;2&lt;/sub&gt; pressure shifted this curve to the right - i.e. higher concentrations of CO&lt;sub&gt;2&lt;/sub&gt; make it more difficult for hemoglobin to bind oxygen. &lt;ref name=Bohr1904/&gt; This latter phenomenon is known as the &quot;Bohr effect&quot;.

What Bohr observed in hemoglobin were two different kinds of cooperative binding. A protein is said to exhibit cooperative binding if ligand binding scales non-linearly with ligand concentration. Cooperativity can be positive (if binding of a ligand molecule increases the protein's apparent affinity, and hence increases the chance of another ligand molecule binding) or negative (if binding of a ligand molecule decreases affinity and hence makes binding of other ligand molecules less likely). The concept of cooperative binding only applies to molecules or complexes with more than one ligand binding sites. If several ligand binding sites exist, but ligand binding to any one site does not affect the others, the protein is said to be non-cooperative. Cooperativity can be homotropic, if a ligand influences the binding of ligands of the same kind, or heterotropic, if it influences binding of other kinds of ligands (reviewed in &lt;ref name=Endler2012&gt; Endler, L. and Stefan, M.I. and Edelstein, S. and Le Nov&amp;egrave;re, N. (2012) Using chemical kinetics to model neuronal signalling pathways. In: Computational Systems Neurobiology, N. Le Nov&amp;egrave;re (ed)&lt;/ref&gt;).

In the case of hemoglobin, we have homotropic positive cooperativity (binding of oxygen facilitates binding of more oxygen) and heterotropic negative cooperativity (binding of CO&lt;sub&gt;2&lt;/sub&gt; reduces hemoglobin's facility to bind oxygen.)

When studying cooperativity, it is useful to consider the &quot;fractional occupancy&quot; &lt;math&gt;\bar{Y} &lt;/math&gt; of a protein with a given ligand, which is defined as the number of ligand-bound binding sites divided by the total number of ligand binding sites:

&lt;math&gt;
\bar{Y}=\frac{[\text{bound sites}]}{[\text{bound sites}]+[\text{unbound sites}]} = \frac{[\text{bound sites}]}{[\text{total sites}]}
&lt;/math&gt;

If &lt;math&gt;\bar{Y}=0&lt;/math&gt;, then the protein is completely unbound, and if &lt;math&gt;\bar{Y}=1&lt;/math&gt;, it is completely saturated. If the plot of &lt;math&gt;\bar{Y}&lt;/math&gt; at equilibrium as a function of ligand concentration is sigmoidal in shape, this indicates positive cooperativity. If it is not, no statement can be made about cooperativity from looking at this plot alone.

Many proteins are said to be activated or in other ways regulated by cooperative ligand binding. It is important to note though, that the extent of activation does not necessarily coincide with &lt;math&gt;\bar{Y}&lt;/math&gt;, nor is there a simple dependence.

[FIGURE: Rbar != Ybar]

== The Hill equation ==

Throughout the 20&lt;sup&gt;th&lt;/sup&gt; century, various frameworks have been developed to describe binding of ligand to a protein with more than one binding site and cooperative effects observed in this context (reviewed in &lt;ref name=Wyman1990&gt;{{cite pmid|5357210}}&lt;/ref&gt;). The first description of cooperative binding to a multi-site protein was developed by A.V. Hill.&lt;ref name=Hill1910&gt;Hill, A. V. (1910) The possible effects of the aggregation of the molecules of haemoglobin on its dissociation curves. J Physiol 40: iv-vii.&lt;/ref&gt; Drawing on observations of oxygen binding to h{\ae}moglobin, Hill suggested a phenomenological equation that linked fractional saturation to ligand concentration, an association constant and an exponent now called the &quot;Hill coefficent&quot;:

== References ==
 &lt;references /&gt;</text>
    </revision>
    <revision>
      <id>1549</id>
      <parentid>1548</parentid>
      <timestamp>2012-08-30T21:34:27Z</timestamp>
      <contributor>
        <username>Mstefan</username>
        <id>25</id>
      </contributor>
      <comment>/* History and definitions */</comment>
      <sha1>ha71ihsik33b3q428tsevs9epb77imo</sha1>
      <text xml:space="preserve" bytes="4561">Cooperative binding occurs if the binding of a ligand increases non-linearly with the concentration of ligand. This can be due for instance to an affinity for the ligand depending on the amount of ligand bound. Cooperativity can be positive or negative. A protein that does not display cooperativity is called non-cooperative.


== History and definitions ==

In 1904, Christian Bohr studied hemoglobin binding to oxygen under different conditions.&lt;ref name=Bohr1904&gt; Bohr, C., Hasselbalch, K., and Krogh, A. (1904) Ueber einen in biologischer Beziehung wichtigen Einfluss, den die Kohlens&amp;auml;urespannung des Blutes auf dessen Sauerstoffbindung &amp;uuml;bt. 
Skandinavisches Archiv Für Physiologie, 16(2): 402-412 &lt;/ref&gt; When plotting hemoglobin saturation with oxygen as a function of the partial pressure of oxygen, he obtained a sigmoidal (or &quot;S-shaped&quot;) curve. This indicates that the more oxygen is bound to hemoglobin, the easier it is for more oxygen to bind - until all binding sites are saturated. In addition, Bohr noticed that increasing CO&lt;sub&gt;2&lt;/sub&gt; pressure shifted this curve to the right - i.e. higher concentrations of CO&lt;sub&gt;2&lt;/sub&gt; make it more difficult for hemoglobin to bind oxygen.&lt;ref name=Bohr1904/&gt; This latter phenomenon is known as the &quot;Bohr effect&quot;.

What Bohr observed in hemoglobin were two different kinds of cooperative binding. A protein is said to exhibit cooperative binding if ligand binding scales non-linearly with ligand concentration. Cooperativity can be positive (if binding of a ligand molecule increases the protein's apparent affinity, and hence increases the chance of another ligand molecule binding) or negative (if binding of a ligand molecule decreases affinity and hence makes binding of other ligand molecules less likely). The concept of cooperative binding only applies to molecules or complexes with more than one ligand binding sites. If several ligand binding sites exist, but ligand binding to any one site does not affect the others, the protein is said to be non-cooperative. Cooperativity can be homotropic, if a ligand influences the binding of ligands of the same kind, or heterotropic, if it influences binding of other kinds of ligands (reviewed in &lt;ref name=Endler2012&gt; Endler, L. and Stefan, M.I. and Edelstein, S. and Le Nov&amp;egrave;re, N. (2012) Using chemical kinetics to model neuronal signalling pathways. In: Computational Systems Neurobiology, N. Le Nov&amp;egrave;re (ed)&lt;/ref&gt;).

In the case of hemoglobin, we have homotropic positive cooperativity (binding of oxygen facilitates binding of more oxygen) and heterotropic negative cooperativity (binding of CO&lt;sub&gt;2&lt;/sub&gt; reduces hemoglobin's facility to bind oxygen.)

When studying cooperativity, it is useful to consider the &quot;fractional occupancy&quot; &lt;math&gt;\bar{Y} &lt;/math&gt; of a protein with a given ligand, which is defined as the number of ligand-bound binding sites divided by the total number of ligand binding sites:

&lt;math&gt;
\bar{Y}=\frac{[\text{bound sites}]}{[\text{bound sites}]+[\text{unbound sites}]} = \frac{[\text{bound sites}]}{[\text{total sites}]}
&lt;/math&gt;

If &lt;math&gt;\bar{Y}=0&lt;/math&gt;, then the protein is completely unbound, and if &lt;math&gt;\bar{Y}=1&lt;/math&gt;, it is completely saturated. If the plot of &lt;math&gt;\bar{Y}&lt;/math&gt; at equilibrium as a function of ligand concentration is sigmoidal in shape, this indicates positive cooperativity. If it is not, no statement can be made about cooperativity from looking at this plot alone.

Many proteins are said to be activated or in other ways regulated by cooperative ligand binding. It is important to note though, that the extent of activation does not necessarily coincide with &lt;math&gt;\bar{Y}&lt;/math&gt;, nor is there a simple dependence.

[FIGURE: Rbar != Ybar]

== The Hill equation ==

Throughout the 20&lt;sup&gt;th&lt;/sup&gt; century, various frameworks have been developed to describe binding of ligand to a protein with more than one binding site and cooperative effects observed in this context (reviewed in &lt;ref name=Wyman1990&gt;{{cite pmid|5357210}}&lt;/ref&gt;). The first description of cooperative binding to a multi-site protein was developed by A.V. Hill.&lt;ref name=Hill1910&gt;Hill, A. V. (1910) The possible effects of the aggregation of the molecules of haemoglobin on its dissociation curves. J Physiol 40: iv-vii.&lt;/ref&gt; Drawing on observations of oxygen binding to h{\ae}moglobin, Hill suggested a phenomenological equation that linked fractional saturation to ligand concentration, an association constant and an exponent now called the &quot;Hill coefficent&quot;:

== References ==
 &lt;references /&gt;</text>
    </revision>
    <revision>
      <id>1550</id>
      <parentid>1549</parentid>
      <timestamp>2012-08-30T21:35:39Z</timestamp>
      <contributor>
        <username>Mstefan</username>
        <id>25</id>
      </contributor>
      <comment>/* The Hill equation */</comment>
      <sha1>j9o7ovk71bapu96nn8c2igqj42fdzin</sha1>
      <text xml:space="preserve" bytes="4617">Cooperative binding occurs if the binding of a ligand increases non-linearly with the concentration of ligand. This can be due for instance to an affinity for the ligand depending on the amount of ligand bound. Cooperativity can be positive or negative. A protein that does not display cooperativity is called non-cooperative.


== History and definitions ==

In 1904, Christian Bohr studied hemoglobin binding to oxygen under different conditions.&lt;ref name=Bohr1904&gt; Bohr, C., Hasselbalch, K., and Krogh, A. (1904) Ueber einen in biologischer Beziehung wichtigen Einfluss, den die Kohlens&amp;auml;urespannung des Blutes auf dessen Sauerstoffbindung &amp;uuml;bt. 
Skandinavisches Archiv Für Physiologie, 16(2): 402-412 &lt;/ref&gt; When plotting hemoglobin saturation with oxygen as a function of the partial pressure of oxygen, he obtained a sigmoidal (or &quot;S-shaped&quot;) curve. This indicates that the more oxygen is bound to hemoglobin, the easier it is for more oxygen to bind - until all binding sites are saturated. In addition, Bohr noticed that increasing CO&lt;sub&gt;2&lt;/sub&gt; pressure shifted this curve to the right - i.e. higher concentrations of CO&lt;sub&gt;2&lt;/sub&gt; make it more difficult for hemoglobin to bind oxygen.&lt;ref name=Bohr1904/&gt; This latter phenomenon is known as the &quot;Bohr effect&quot;.

What Bohr observed in hemoglobin were two different kinds of cooperative binding. A protein is said to exhibit cooperative binding if ligand binding scales non-linearly with ligand concentration. Cooperativity can be positive (if binding of a ligand molecule increases the protein's apparent affinity, and hence increases the chance of another ligand molecule binding) or negative (if binding of a ligand molecule decreases affinity and hence makes binding of other ligand molecules less likely). The concept of cooperative binding only applies to molecules or complexes with more than one ligand binding sites. If several ligand binding sites exist, but ligand binding to any one site does not affect the others, the protein is said to be non-cooperative. Cooperativity can be homotropic, if a ligand influences the binding of ligands of the same kind, or heterotropic, if it influences binding of other kinds of ligands (reviewed in &lt;ref name=Endler2012&gt; Endler, L. and Stefan, M.I. and Edelstein, S. and Le Nov&amp;egrave;re, N. (2012) Using chemical kinetics to model neuronal signalling pathways. In: Computational Systems Neurobiology, N. Le Nov&amp;egrave;re (ed)&lt;/ref&gt;).

In the case of hemoglobin, we have homotropic positive cooperativity (binding of oxygen facilitates binding of more oxygen) and heterotropic negative cooperativity (binding of CO&lt;sub&gt;2&lt;/sub&gt; reduces hemoglobin's facility to bind oxygen.)

When studying cooperativity, it is useful to consider the &quot;fractional occupancy&quot; &lt;math&gt;\bar{Y} &lt;/math&gt; of a protein with a given ligand, which is defined as the number of ligand-bound binding sites divided by the total number of ligand binding sites:

&lt;math&gt;
\bar{Y}=\frac{[\text{bound sites}]}{[\text{bound sites}]+[\text{unbound sites}]} = \frac{[\text{bound sites}]}{[\text{total sites}]}
&lt;/math&gt;

If &lt;math&gt;\bar{Y}=0&lt;/math&gt;, then the protein is completely unbound, and if &lt;math&gt;\bar{Y}=1&lt;/math&gt;, it is completely saturated. If the plot of &lt;math&gt;\bar{Y}&lt;/math&gt; at equilibrium as a function of ligand concentration is sigmoidal in shape, this indicates positive cooperativity. If it is not, no statement can be made about cooperativity from looking at this plot alone.

Many proteins are said to be activated or in other ways regulated by cooperative ligand binding. It is important to note though, that the extent of activation does not necessarily coincide with &lt;math&gt;\bar{Y}&lt;/math&gt;, nor is there a simple dependence.

[FIGURE: Rbar != Ybar]

== The Hill equation ==

Throughout the 20&lt;sup&gt;th&lt;/sup&gt; century, various frameworks have been developed to describe binding of ligand to a protein with more than one binding site and cooperative effects observed in this context (reviewed in &lt;ref name=Wyman1990&gt;{{cite pmid|5357210}}&lt;/ref&gt;). The first description of cooperative binding to a multi-site protein was developed by A.V. Hill.&lt;ref name=Hill1910&gt;Hill, A. V. (1910) The possible effects of the aggregation of the molecules of haemoglobin on its dissociation curves. J Physiol 40: iv-vii.&lt;/ref&gt; Drawing on observations of oxygen binding to haemoglobin, Hill suggested a phenomenological equation that linked fractional saturation to ligand concentration, an association constant and an exponent now called the &quot;Hill coefficent&quot;:

&lt;math&gt;
\bar{Y} = \frac{[X]^{n_H}}{K_d+ [X]^{n_H}}
&lt;/math&gt;

== References ==
 &lt;references /&gt;</text>
    </revision>
    <revision>
      <id>1551</id>
      <parentid>1550</parentid>
      <timestamp>2012-08-30T21:36:44Z</timestamp>
      <contributor>
        <username>Mstefan</username>
        <id>25</id>
      </contributor>
      <comment>/* The Hill equation */</comment>
      <sha1>ihv3rs5rcra8a22blxa3ycpo5ds3nd2</sha1>
      <text xml:space="preserve" bytes="4757">Cooperative binding occurs if the binding of a ligand increases non-linearly with the concentration of ligand. This can be due for instance to an affinity for the ligand depending on the amount of ligand bound. Cooperativity can be positive or negative. A protein that does not display cooperativity is called non-cooperative.


== History and definitions ==

In 1904, Christian Bohr studied hemoglobin binding to oxygen under different conditions.&lt;ref name=Bohr1904&gt; Bohr, C., Hasselbalch, K., and Krogh, A. (1904) Ueber einen in biologischer Beziehung wichtigen Einfluss, den die Kohlens&amp;auml;urespannung des Blutes auf dessen Sauerstoffbindung &amp;uuml;bt. 
Skandinavisches Archiv Für Physiologie, 16(2): 402-412 &lt;/ref&gt; When plotting hemoglobin saturation with oxygen as a function of the partial pressure of oxygen, he obtained a sigmoidal (or &quot;S-shaped&quot;) curve. This indicates that the more oxygen is bound to hemoglobin, the easier it is for more oxygen to bind - until all binding sites are saturated. In addition, Bohr noticed that increasing CO&lt;sub&gt;2&lt;/sub&gt; pressure shifted this curve to the right - i.e. higher concentrations of CO&lt;sub&gt;2&lt;/sub&gt; make it more difficult for hemoglobin to bind oxygen.&lt;ref name=Bohr1904/&gt; This latter phenomenon is known as the &quot;Bohr effect&quot;.

What Bohr observed in hemoglobin were two different kinds of cooperative binding. A protein is said to exhibit cooperative binding if ligand binding scales non-linearly with ligand concentration. Cooperativity can be positive (if binding of a ligand molecule increases the protein's apparent affinity, and hence increases the chance of another ligand molecule binding) or negative (if binding of a ligand molecule decreases affinity and hence makes binding of other ligand molecules less likely). The concept of cooperative binding only applies to molecules or complexes with more than one ligand binding sites. If several ligand binding sites exist, but ligand binding to any one site does not affect the others, the protein is said to be non-cooperative. Cooperativity can be homotropic, if a ligand influences the binding of ligands of the same kind, or heterotropic, if it influences binding of other kinds of ligands (reviewed in &lt;ref name=Endler2012&gt; Endler, L. and Stefan, M.I. and Edelstein, S. and Le Nov&amp;egrave;re, N. (2012) Using chemical kinetics to model neuronal signalling pathways. In: Computational Systems Neurobiology, N. Le Nov&amp;egrave;re (ed)&lt;/ref&gt;).

In the case of hemoglobin, we have homotropic positive cooperativity (binding of oxygen facilitates binding of more oxygen) and heterotropic negative cooperativity (binding of CO&lt;sub&gt;2&lt;/sub&gt; reduces hemoglobin's facility to bind oxygen.)

When studying cooperativity, it is useful to consider the &quot;fractional occupancy&quot; &lt;math&gt;\bar{Y} &lt;/math&gt; of a protein with a given ligand, which is defined as the number of ligand-bound binding sites divided by the total number of ligand binding sites:

&lt;math&gt;
\bar{Y}=\frac{[\text{bound sites}]}{[\text{bound sites}]+[\text{unbound sites}]} = \frac{[\text{bound sites}]}{[\text{total sites}]}
&lt;/math&gt;

If &lt;math&gt;\bar{Y}=0&lt;/math&gt;, then the protein is completely unbound, and if &lt;math&gt;\bar{Y}=1&lt;/math&gt;, it is completely saturated. If the plot of &lt;math&gt;\bar{Y}&lt;/math&gt; at equilibrium as a function of ligand concentration is sigmoidal in shape, this indicates positive cooperativity. If it is not, no statement can be made about cooperativity from looking at this plot alone.

Many proteins are said to be activated or in other ways regulated by cooperative ligand binding. It is important to note though, that the extent of activation does not necessarily coincide with &lt;math&gt;\bar{Y}&lt;/math&gt;, nor is there a simple dependence.

[FIGURE: Rbar != Ybar]

== The Hill equation ==

Throughout the 20&lt;sup&gt;th&lt;/sup&gt; century, various frameworks have been developed to describe binding of ligand to a protein with more than one binding site and cooperative effects observed in this context (reviewed in &lt;ref name=Wyman1990&gt;{{cite pmid|5357210}}&lt;/ref&gt;). The first description of cooperative binding to a multi-site protein was developed by A.V. Hill.&lt;ref name=Hill1910&gt;Hill, A. V. (1910) The possible effects of the aggregation of the molecules of haemoglobin on its dissociation curves. J Physiol 40: iv-vii.&lt;/ref&gt; Drawing on observations of oxygen binding to haemoglobin, Hill suggested a phenomenological equation that linked fractional saturation to ligand concentration, an association constant and an exponent now called the &quot;Hill coefficent&quot;:

&lt;math&gt;
\bar{Y} = \frac{[X]^{n_H}}{K_d+ [X]^{n_H}}
&lt;/math&gt;

where K&lt;sub&gt;f&lt;/sub&gt; denotes an apparent dissociation constant, [X] denotes ligand concentration and n&lt;sub&gt;H&lt;/sub&gt; is the Hill coefficient.

== References ==
 &lt;references /&gt;</text>
    </revision>
    <revision>
      <id>1552</id>
      <parentid>1551</parentid>
      <timestamp>2012-08-30T21:39:03Z</timestamp>
      <contributor>
        <username>Mstefan</username>
        <id>25</id>
      </contributor>
      <comment>/* The Hill equation */</comment>
      <sha1>4cpxsyt2hqy9grybntk3180lgc7m1xx</sha1>
      <text xml:space="preserve" bytes="5372">Cooperative binding occurs if the binding of a ligand increases non-linearly with the concentration of ligand. This can be due for instance to an affinity for the ligand depending on the amount of ligand bound. Cooperativity can be positive or negative. A protein that does not display cooperativity is called non-cooperative.


== History and definitions ==

In 1904, Christian Bohr studied hemoglobin binding to oxygen under different conditions.&lt;ref name=Bohr1904&gt; Bohr, C., Hasselbalch, K., and Krogh, A. (1904) Ueber einen in biologischer Beziehung wichtigen Einfluss, den die Kohlens&amp;auml;urespannung des Blutes auf dessen Sauerstoffbindung &amp;uuml;bt. 
Skandinavisches Archiv Für Physiologie, 16(2): 402-412 &lt;/ref&gt; When plotting hemoglobin saturation with oxygen as a function of the partial pressure of oxygen, he obtained a sigmoidal (or &quot;S-shaped&quot;) curve. This indicates that the more oxygen is bound to hemoglobin, the easier it is for more oxygen to bind - until all binding sites are saturated. In addition, Bohr noticed that increasing CO&lt;sub&gt;2&lt;/sub&gt; pressure shifted this curve to the right - i.e. higher concentrations of CO&lt;sub&gt;2&lt;/sub&gt; make it more difficult for hemoglobin to bind oxygen.&lt;ref name=Bohr1904/&gt; This latter phenomenon is known as the &quot;Bohr effect&quot;.

What Bohr observed in hemoglobin were two different kinds of cooperative binding. A protein is said to exhibit cooperative binding if ligand binding scales non-linearly with ligand concentration. Cooperativity can be positive (if binding of a ligand molecule increases the protein's apparent affinity, and hence increases the chance of another ligand molecule binding) or negative (if binding of a ligand molecule decreases affinity and hence makes binding of other ligand molecules less likely). The concept of cooperative binding only applies to molecules or complexes with more than one ligand binding sites. If several ligand binding sites exist, but ligand binding to any one site does not affect the others, the protein is said to be non-cooperative. Cooperativity can be homotropic, if a ligand influences the binding of ligands of the same kind, or heterotropic, if it influences binding of other kinds of ligands (reviewed in &lt;ref name=Endler2012&gt; Endler, L. and Stefan, M.I. and Edelstein, S. and Le Nov&amp;egrave;re, N. (2012) Using chemical kinetics to model neuronal signalling pathways. In: Computational Systems Neurobiology, N. Le Nov&amp;egrave;re (ed)&lt;/ref&gt;).

In the case of hemoglobin, we have homotropic positive cooperativity (binding of oxygen facilitates binding of more oxygen) and heterotropic negative cooperativity (binding of CO&lt;sub&gt;2&lt;/sub&gt; reduces hemoglobin's facility to bind oxygen.)

When studying cooperativity, it is useful to consider the &quot;fractional occupancy&quot; &lt;math&gt;\bar{Y} &lt;/math&gt; of a protein with a given ligand, which is defined as the number of ligand-bound binding sites divided by the total number of ligand binding sites:

&lt;math&gt;
\bar{Y}=\frac{[\text{bound sites}]}{[\text{bound sites}]+[\text{unbound sites}]} = \frac{[\text{bound sites}]}{[\text{total sites}]}
&lt;/math&gt;

If &lt;math&gt;\bar{Y}=0&lt;/math&gt;, then the protein is completely unbound, and if &lt;math&gt;\bar{Y}=1&lt;/math&gt;, it is completely saturated. If the plot of &lt;math&gt;\bar{Y}&lt;/math&gt; at equilibrium as a function of ligand concentration is sigmoidal in shape, this indicates positive cooperativity. If it is not, no statement can be made about cooperativity from looking at this plot alone.

Many proteins are said to be activated or in other ways regulated by cooperative ligand binding. It is important to note though, that the extent of activation does not necessarily coincide with &lt;math&gt;\bar{Y}&lt;/math&gt;, nor is there a simple dependence.

[FIGURE: Rbar != Ybar]

== The Hill equation ==

Throughout the 20&lt;sup&gt;th&lt;/sup&gt; century, various frameworks have been developed to describe binding of ligand to a protein with more than one binding site and cooperative effects observed in this context (reviewed in &lt;ref name=Wyman1990&gt;{{cite pmid|5357210}}&lt;/ref&gt;). The first description of cooperative binding to a multi-site protein was developed by A.V. Hill.&lt;ref name=Hill1910&gt;Hill, A. V. (1910) The possible effects of the aggregation of the molecules of haemoglobin on its dissociation curves. J Physiol 40: iv-vii.&lt;/ref&gt; Drawing on observations of oxygen binding to haemoglobin, Hill suggested a phenomenological equation that linked fractional saturation to ligand concentration, an association constant and an exponent now called the &quot;Hill coefficent&quot;:

&lt;math&gt;
\bar{Y} = \frac{[X]^{n_H}}{K_d+ [X]^{n_H}}
&lt;/math&gt;

where K&lt;sub&gt;f&lt;/sub&gt; denotes an apparent dissociation constant, [X] denotes ligand concentration and n&lt;sub&gt;H&lt;/sub&gt; is the Hill coefficient.

If n&lt;sub&gt;H&lt;/sub&gt;&lt;1, the system exhibits negative negative cooperativity, and if n&lt;sub&gt;_H&lt;/sub&gt;&gt;1, we have positive cooperativity. The total number of ligand binding sites is an upper bound for n&lt;sub&gt;H&lt;/sub&gt;.  The Hill plot, obtained by plotting &lt;math&gt;\log \frac{\bar{Y}}{1-\bar{Y}}&lt;/math&gt; versus log([X]) is linear, with slope n&lt;sub&gt;H&lt;/sub&gt; and intercept  log(K). This means that cooperativity is assumed to be fixed, \ie it does not change with saturation. It also means that cooperativity is solely a property of ligand molecules, rather than a property of binding sites, which always exhibit the same affinity.

== References ==
 &lt;references /&gt;</text>
    </revision>
    <revision>
      <id>1553</id>
      <parentid>1552</parentid>
      <timestamp>2012-08-30T21:39:27Z</timestamp>
      <contributor>
        <username>Mstefan</username>
        <id>25</id>
      </contributor>
      <comment>/* The Hill equation */</comment>
      <sha1>ciysrkjyaoh7dwv88rtcmg9p0arkih4</sha1>
      <text xml:space="preserve" bytes="5373">Cooperative binding occurs if the binding of a ligand increases non-linearly with the concentration of ligand. This can be due for instance to an affinity for the ligand depending on the amount of ligand bound. Cooperativity can be positive or negative. A protein that does not display cooperativity is called non-cooperative.


== History and definitions ==

In 1904, Christian Bohr studied hemoglobin binding to oxygen under different conditions.&lt;ref name=Bohr1904&gt; Bohr, C., Hasselbalch, K., and Krogh, A. (1904) Ueber einen in biologischer Beziehung wichtigen Einfluss, den die Kohlens&amp;auml;urespannung des Blutes auf dessen Sauerstoffbindung &amp;uuml;bt. 
Skandinavisches Archiv Für Physiologie, 16(2): 402-412 &lt;/ref&gt; When plotting hemoglobin saturation with oxygen as a function of the partial pressure of oxygen, he obtained a sigmoidal (or &quot;S-shaped&quot;) curve. This indicates that the more oxygen is bound to hemoglobin, the easier it is for more oxygen to bind - until all binding sites are saturated. In addition, Bohr noticed that increasing CO&lt;sub&gt;2&lt;/sub&gt; pressure shifted this curve to the right - i.e. higher concentrations of CO&lt;sub&gt;2&lt;/sub&gt; make it more difficult for hemoglobin to bind oxygen.&lt;ref name=Bohr1904/&gt; This latter phenomenon is known as the &quot;Bohr effect&quot;.

What Bohr observed in hemoglobin were two different kinds of cooperative binding. A protein is said to exhibit cooperative binding if ligand binding scales non-linearly with ligand concentration. Cooperativity can be positive (if binding of a ligand molecule increases the protein's apparent affinity, and hence increases the chance of another ligand molecule binding) or negative (if binding of a ligand molecule decreases affinity and hence makes binding of other ligand molecules less likely). The concept of cooperative binding only applies to molecules or complexes with more than one ligand binding sites. If several ligand binding sites exist, but ligand binding to any one site does not affect the others, the protein is said to be non-cooperative. Cooperativity can be homotropic, if a ligand influences the binding of ligands of the same kind, or heterotropic, if it influences binding of other kinds of ligands (reviewed in &lt;ref name=Endler2012&gt; Endler, L. and Stefan, M.I. and Edelstein, S. and Le Nov&amp;egrave;re, N. (2012) Using chemical kinetics to model neuronal signalling pathways. In: Computational Systems Neurobiology, N. Le Nov&amp;egrave;re (ed)&lt;/ref&gt;).

In the case of hemoglobin, we have homotropic positive cooperativity (binding of oxygen facilitates binding of more oxygen) and heterotropic negative cooperativity (binding of CO&lt;sub&gt;2&lt;/sub&gt; reduces hemoglobin's facility to bind oxygen.)

When studying cooperativity, it is useful to consider the &quot;fractional occupancy&quot; &lt;math&gt;\bar{Y} &lt;/math&gt; of a protein with a given ligand, which is defined as the number of ligand-bound binding sites divided by the total number of ligand binding sites:

&lt;math&gt;
\bar{Y}=\frac{[\text{bound sites}]}{[\text{bound sites}]+[\text{unbound sites}]} = \frac{[\text{bound sites}]}{[\text{total sites}]}
&lt;/math&gt;

If &lt;math&gt;\bar{Y}=0&lt;/math&gt;, then the protein is completely unbound, and if &lt;math&gt;\bar{Y}=1&lt;/math&gt;, it is completely saturated. If the plot of &lt;math&gt;\bar{Y}&lt;/math&gt; at equilibrium as a function of ligand concentration is sigmoidal in shape, this indicates positive cooperativity. If it is not, no statement can be made about cooperativity from looking at this plot alone.

Many proteins are said to be activated or in other ways regulated by cooperative ligand binding. It is important to note though, that the extent of activation does not necessarily coincide with &lt;math&gt;\bar{Y}&lt;/math&gt;, nor is there a simple dependence.

[FIGURE: Rbar != Ybar]

== The Hill equation ==

Throughout the 20&lt;sup&gt;th&lt;/sup&gt; century, various frameworks have been developed to describe binding of ligand to a protein with more than one binding site and cooperative effects observed in this context (reviewed in &lt;ref name=Wyman1990&gt;{{cite pmid|5357210}}&lt;/ref&gt;). The first description of cooperative binding to a multi-site protein was developed by A.V. Hill.&lt;ref name=Hill1910&gt;Hill, A. V. (1910) The possible effects of the aggregation of the molecules of haemoglobin on its dissociation curves. J Physiol 40: iv-vii.&lt;/ref&gt; Drawing on observations of oxygen binding to haemoglobin, Hill suggested a phenomenological equation that linked fractional saturation to ligand concentration, an association constant and an exponent now called the &quot;Hill coefficent&quot;:

&lt;math&gt;
\bar{Y} = \frac{[X]^{n_H}}{K_d+ [X]^{n_H}}
&lt;/math&gt;

where K&lt;sub&gt;f&lt;/sub&gt; denotes an apparent dissociation constant, [X] denotes ligand concentration and n&lt;sub&gt;H&lt;/sub&gt; is the Hill coefficient.

If n&lt;sub&gt;H&lt;/sub&gt;&lt;1, the system exhibits negative negative cooperativity, and if n&lt;sub&gt;_H&lt;/sub&gt;&gt;1, we have positive cooperativity. The total number of ligand binding sites is an upper bound for n&lt;sub&gt;H&lt;/sub&gt;.  The Hill plot, obtained by plotting &lt;math&gt;\log \frac{\bar{Y}}{1-\bar{Y}}&lt;/math&gt; versus log([X]) is linear, with slope n&lt;sub&gt;H&lt;/sub&gt; and intercept  log(K). This means that cooperativity is assumed to be fixed, i.e. it does not change with saturation. It also means that cooperativity is solely a property of ligand molecules, rather than a property of binding sites, which always exhibit the same affinity.

== References ==
 &lt;references /&gt;</text>
    </revision>
    <revision>
      <id>1554</id>
      <parentid>1553</parentid>
      <timestamp>2012-08-30T21:40:15Z</timestamp>
      <contributor>
        <username>Mstefan</username>
        <id>25</id>
      </contributor>
      <comment>/* The Hill equation */</comment>
      <sha1>korbrtj63ptg6azsga6fwquul8lthcr</sha1>
      <text xml:space="preserve" bytes="5394">Cooperative binding occurs if the binding of a ligand increases non-linearly with the concentration of ligand. This can be due for instance to an affinity for the ligand depending on the amount of ligand bound. Cooperativity can be positive or negative. A protein that does not display cooperativity is called non-cooperative.


== History and definitions ==

In 1904, Christian Bohr studied hemoglobin binding to oxygen under different conditions.&lt;ref name=Bohr1904&gt; Bohr, C., Hasselbalch, K., and Krogh, A. (1904) Ueber einen in biologischer Beziehung wichtigen Einfluss, den die Kohlens&amp;auml;urespannung des Blutes auf dessen Sauerstoffbindung &amp;uuml;bt. 
Skandinavisches Archiv Für Physiologie, 16(2): 402-412 &lt;/ref&gt; When plotting hemoglobin saturation with oxygen as a function of the partial pressure of oxygen, he obtained a sigmoidal (or &quot;S-shaped&quot;) curve. This indicates that the more oxygen is bound to hemoglobin, the easier it is for more oxygen to bind - until all binding sites are saturated. In addition, Bohr noticed that increasing CO&lt;sub&gt;2&lt;/sub&gt; pressure shifted this curve to the right - i.e. higher concentrations of CO&lt;sub&gt;2&lt;/sub&gt; make it more difficult for hemoglobin to bind oxygen.&lt;ref name=Bohr1904/&gt; This latter phenomenon is known as the &quot;Bohr effect&quot;.

What Bohr observed in hemoglobin were two different kinds of cooperative binding. A protein is said to exhibit cooperative binding if ligand binding scales non-linearly with ligand concentration. Cooperativity can be positive (if binding of a ligand molecule increases the protein's apparent affinity, and hence increases the chance of another ligand molecule binding) or negative (if binding of a ligand molecule decreases affinity and hence makes binding of other ligand molecules less likely). The concept of cooperative binding only applies to molecules or complexes with more than one ligand binding sites. If several ligand binding sites exist, but ligand binding to any one site does not affect the others, the protein is said to be non-cooperative. Cooperativity can be homotropic, if a ligand influences the binding of ligands of the same kind, or heterotropic, if it influences binding of other kinds of ligands (reviewed in &lt;ref name=Endler2012&gt; Endler, L. and Stefan, M.I. and Edelstein, S. and Le Nov&amp;egrave;re, N. (2012) Using chemical kinetics to model neuronal signalling pathways. In: Computational Systems Neurobiology, N. Le Nov&amp;egrave;re (ed)&lt;/ref&gt;).

In the case of hemoglobin, we have homotropic positive cooperativity (binding of oxygen facilitates binding of more oxygen) and heterotropic negative cooperativity (binding of CO&lt;sub&gt;2&lt;/sub&gt; reduces hemoglobin's facility to bind oxygen.)

When studying cooperativity, it is useful to consider the &quot;fractional occupancy&quot; &lt;math&gt;\bar{Y} &lt;/math&gt; of a protein with a given ligand, which is defined as the number of ligand-bound binding sites divided by the total number of ligand binding sites:

&lt;math&gt;
\bar{Y}=\frac{[\text{bound sites}]}{[\text{bound sites}]+[\text{unbound sites}]} = \frac{[\text{bound sites}]}{[\text{total sites}]}
&lt;/math&gt;

If &lt;math&gt;\bar{Y}=0&lt;/math&gt;, then the protein is completely unbound, and if &lt;math&gt;\bar{Y}=1&lt;/math&gt;, it is completely saturated. If the plot of &lt;math&gt;\bar{Y}&lt;/math&gt; at equilibrium as a function of ligand concentration is sigmoidal in shape, this indicates positive cooperativity. If it is not, no statement can be made about cooperativity from looking at this plot alone.

Many proteins are said to be activated or in other ways regulated by cooperative ligand binding. It is important to note though, that the extent of activation does not necessarily coincide with &lt;math&gt;\bar{Y}&lt;/math&gt;, nor is there a simple dependence.

[FIGURE: Rbar != Ybar]

== The Hill equation ==

Throughout the 20&lt;sup&gt;th&lt;/sup&gt; century, various frameworks have been developed to describe binding of ligand to a protein with more than one binding site and cooperative effects observed in this context (reviewed in &lt;ref name=Wyman1990&gt;{{cite pmid|5357210}}&lt;/ref&gt;). The first description of cooperative binding to a multi-site protein was developed by A.V. Hill.&lt;ref name=Hill1910&gt;Hill, A. V. (1910) The possible effects of the aggregation of the molecules of haemoglobin on its dissociation curves. J Physiol 40: iv-vii.&lt;/ref&gt; Drawing on observations of oxygen binding to haemoglobin, Hill suggested a phenomenological equation that linked fractional saturation to ligand concentration, an association constant and an exponent now called the &quot;Hill coefficent&quot;:

&lt;math&gt;
\bar{Y} = \frac{[X]^{n_H}}{K_d+ [X]^{n_H}}
&lt;/math&gt;

where K&lt;sub&gt;f&lt;/sub&gt; denotes an apparent dissociation constant, [X] denotes ligand concentration and n&lt;sub&gt;H&lt;/sub&gt; is the Hill coefficient.

If n&lt;sub&gt;H&lt;/sub&gt;&lt;1, the system exhibits negative negative cooperativity, and if n&lt;sub&gt;_H&lt;/sub&gt;&gt;1, we have positive cooperativity. The total number of ligand binding sites is an upper bound for n&lt;sub&gt;H&lt;/sub&gt;.  The Hill plot, obtained by plotting &lt;math&gt;\log \frac{\bar{Y}}{1-\bar{Y}}&lt;/math&gt; versus log([X]) is linear, with slope n&lt;sub&gt;H&lt;/sub&gt; and intercept  log(K). This means that cooperativity is assumed to be fixed, i.e. it does not change with saturation. It also means that cooperativity is solely a property of ligand molecules, rather than a property of binding sites, which always exhibit the same affinity.

[FIGURE: Hill plot]

== References ==
 &lt;references /&gt;</text>
    </revision>
    <revision>
      <id>1555</id>
      <parentid>1554</parentid>
      <timestamp>2012-08-30T21:41:01Z</timestamp>
      <contributor>
        <username>Mstefan</username>
        <id>25</id>
      </contributor>
      <sha1>8xon43lxqhuykj90w53j0gznsix3dz1</sha1>
      <text xml:space="preserve" bytes="5422">Cooperative binding occurs if the binding of a ligand increases non-linearly with the concentration of ligand. This can be due for instance to an affinity for the ligand depending on the amount of ligand bound. Cooperativity can be positive or negative. A protein that does not display cooperativity is called non-cooperative.


== History and definitions ==

In 1904, Christian Bohr studied hemoglobin binding to oxygen under different conditions.&lt;ref name=Bohr1904&gt; Bohr, C., Hasselbalch, K., and Krogh, A. (1904) Ueber einen in biologischer Beziehung wichtigen Einfluss, den die Kohlens&amp;auml;urespannung des Blutes auf dessen Sauerstoffbindung &amp;uuml;bt. 
Skandinavisches Archiv Für Physiologie, 16(2): 402-412 &lt;/ref&gt; When plotting hemoglobin saturation with oxygen as a function of the partial pressure of oxygen, he obtained a sigmoidal (or &quot;S-shaped&quot;) curve. This indicates that the more oxygen is bound to hemoglobin, the easier it is for more oxygen to bind - until all binding sites are saturated. In addition, Bohr noticed that increasing CO&lt;sub&gt;2&lt;/sub&gt; pressure shifted this curve to the right - i.e. higher concentrations of CO&lt;sub&gt;2&lt;/sub&gt; make it more difficult for hemoglobin to bind oxygen.&lt;ref name=Bohr1904/&gt; This latter phenomenon is known as the &quot;Bohr effect&quot;.

What Bohr observed in hemoglobin were two different kinds of cooperative binding. A protein is said to exhibit cooperative binding if ligand binding scales non-linearly with ligand concentration. Cooperativity can be positive (if binding of a ligand molecule increases the protein's apparent affinity, and hence increases the chance of another ligand molecule binding) or negative (if binding of a ligand molecule decreases affinity and hence makes binding of other ligand molecules less likely). The concept of cooperative binding only applies to molecules or complexes with more than one ligand binding sites. If several ligand binding sites exist, but ligand binding to any one site does not affect the others, the protein is said to be non-cooperative. Cooperativity can be homotropic, if a ligand influences the binding of ligands of the same kind, or heterotropic, if it influences binding of other kinds of ligands (reviewed in &lt;ref name=Endler2012&gt; Endler, L. and Stefan, M.I. and Edelstein, S. and Le Nov&amp;egrave;re, N. (2012) Using chemical kinetics to model neuronal signalling pathways. In: Computational Systems Neurobiology, N. Le Nov&amp;egrave;re (ed)&lt;/ref&gt;).

In the case of hemoglobin, we have homotropic positive cooperativity (binding of oxygen facilitates binding of more oxygen) and heterotropic negative cooperativity (binding of CO&lt;sub&gt;2&lt;/sub&gt; reduces hemoglobin's facility to bind oxygen.)

When studying cooperativity, it is useful to consider the &quot;fractional occupancy&quot; &lt;math&gt;\bar{Y} &lt;/math&gt; of a protein with a given ligand, which is defined as the number of ligand-bound binding sites divided by the total number of ligand binding sites:

&lt;math&gt;
\bar{Y}=\frac{[\text{bound sites}]}{[\text{bound sites}]+[\text{unbound sites}]} = \frac{[\text{bound sites}]}{[\text{total sites}]}
&lt;/math&gt;

If &lt;math&gt;\bar{Y}=0&lt;/math&gt;, then the protein is completely unbound, and if &lt;math&gt;\bar{Y}=1&lt;/math&gt;, it is completely saturated. If the plot of &lt;math&gt;\bar{Y}&lt;/math&gt; at equilibrium as a function of ligand concentration is sigmoidal in shape, this indicates positive cooperativity. If it is not, no statement can be made about cooperativity from looking at this plot alone.

Many proteins are said to be activated or in other ways regulated by cooperative ligand binding. It is important to note though, that the extent of activation does not necessarily coincide with &lt;math&gt;\bar{Y}&lt;/math&gt;, nor is there a simple dependence.

[FIGURE: Rbar != Ybar]

== The Hill equation ==

Throughout the 20&lt;sup&gt;th&lt;/sup&gt; century, various frameworks have been developed to describe binding of ligand to a protein with more than one binding site and cooperative effects observed in this context (reviewed in &lt;ref name=Wyman1990&gt;{{cite pmid|5357210}}&lt;/ref&gt;). The first description of cooperative binding to a multi-site protein was developed by A.V. Hill.&lt;ref name=Hill1910&gt;Hill, A. V. (1910) The possible effects of the aggregation of the molecules of haemoglobin on its dissociation curves. J Physiol 40: iv-vii.&lt;/ref&gt; Drawing on observations of oxygen binding to haemoglobin, Hill suggested a phenomenological equation that linked fractional saturation to ligand concentration, an association constant and an exponent now called the &quot;Hill coefficent&quot;:

&lt;math&gt;
\bar{Y} = \frac{[X]^{n_H}}{K_d+ [X]^{n_H}}
&lt;/math&gt;

where K&lt;sub&gt;f&lt;/sub&gt; denotes an apparent dissociation constant, [X] denotes ligand concentration and n&lt;sub&gt;H&lt;/sub&gt; is the Hill coefficient.

If n&lt;sub&gt;H&lt;/sub&gt;&lt;1, the system exhibits negative negative cooperativity, and if n&lt;sub&gt;_H&lt;/sub&gt;&gt;1, we have positive cooperativity. The total number of ligand binding sites is an upper bound for n&lt;sub&gt;H&lt;/sub&gt;.  The Hill plot, obtained by plotting &lt;math&gt;\log \frac{\bar{Y}}{1-\bar{Y}}&lt;/math&gt; versus log([X]) is linear, with slope n&lt;sub&gt;H&lt;/sub&gt; and intercept  log(K). This means that cooperativity is assumed to be fixed, i.e. it does not change with saturation. It also means that cooperativity is solely a property of ligand molecules, rather than a property of binding sites, which always exhibit the same affinity.

[FIGURE: Hill plot]

== The Adair equation ==


== References ==
 &lt;references /&gt;</text>
    </revision>
    <revision>
      <id>1556</id>
      <parentid>1555</parentid>
      <timestamp>2012-08-30T21:49:02Z</timestamp>
      <contributor>
        <username>Mstefan</username>
        <id>25</id>
      </contributor>
      <comment>/* The Adair equation */</comment>
      <sha1>6o7g7h1319ipu0efw7p0hpwkpnyb2er</sha1>
      <text xml:space="preserve" bytes="5878">Cooperative binding occurs if the binding of a ligand increases non-linearly with the concentration of ligand. This can be due for instance to an affinity for the ligand depending on the amount of ligand bound. Cooperativity can be positive or negative. A protein that does not display cooperativity is called non-cooperative.


== History and definitions ==

In 1904, Christian Bohr studied hemoglobin binding to oxygen under different conditions.&lt;ref name=Bohr1904&gt; Bohr, C., Hasselbalch, K., and Krogh, A. (1904) Ueber einen in biologischer Beziehung wichtigen Einfluss, den die Kohlens&amp;auml;urespannung des Blutes auf dessen Sauerstoffbindung &amp;uuml;bt. 
Skandinavisches Archiv Für Physiologie, 16(2): 402-412 &lt;/ref&gt; When plotting hemoglobin saturation with oxygen as a function of the partial pressure of oxygen, he obtained a sigmoidal (or &quot;S-shaped&quot;) curve. This indicates that the more oxygen is bound to hemoglobin, the easier it is for more oxygen to bind - until all binding sites are saturated. In addition, Bohr noticed that increasing CO&lt;sub&gt;2&lt;/sub&gt; pressure shifted this curve to the right - i.e. higher concentrations of CO&lt;sub&gt;2&lt;/sub&gt; make it more difficult for hemoglobin to bind oxygen.&lt;ref name=Bohr1904/&gt; This latter phenomenon is known as the &quot;Bohr effect&quot;.

What Bohr observed in hemoglobin were two different kinds of cooperative binding. A protein is said to exhibit cooperative binding if ligand binding scales non-linearly with ligand concentration. Cooperativity can be positive (if binding of a ligand molecule increases the protein's apparent affinity, and hence increases the chance of another ligand molecule binding) or negative (if binding of a ligand molecule decreases affinity and hence makes binding of other ligand molecules less likely). The concept of cooperative binding only applies to molecules or complexes with more than one ligand binding sites. If several ligand binding sites exist, but ligand binding to any one site does not affect the others, the protein is said to be non-cooperative. Cooperativity can be homotropic, if a ligand influences the binding of ligands of the same kind, or heterotropic, if it influences binding of other kinds of ligands (reviewed in &lt;ref name=Endler2012&gt; Endler, L. and Stefan, M.I. and Edelstein, S. and Le Nov&amp;egrave;re, N. (2012) Using chemical kinetics to model neuronal signalling pathways. In: Computational Systems Neurobiology, N. Le Nov&amp;egrave;re (ed)&lt;/ref&gt;).

In the case of hemoglobin, we have homotropic positive cooperativity (binding of oxygen facilitates binding of more oxygen) and heterotropic negative cooperativity (binding of CO&lt;sub&gt;2&lt;/sub&gt; reduces hemoglobin's facility to bind oxygen.)

When studying cooperativity, it is useful to consider the &quot;fractional occupancy&quot; &lt;math&gt;\bar{Y} &lt;/math&gt; of a protein with a given ligand, which is defined as the number of ligand-bound binding sites divided by the total number of ligand binding sites:

&lt;math&gt;
\bar{Y}=\frac{[\text{bound sites}]}{[\text{bound sites}]+[\text{unbound sites}]} = \frac{[\text{bound sites}]}{[\text{total sites}]}
&lt;/math&gt;

If &lt;math&gt;\bar{Y}=0&lt;/math&gt;, then the protein is completely unbound, and if &lt;math&gt;\bar{Y}=1&lt;/math&gt;, it is completely saturated. If the plot of &lt;math&gt;\bar{Y}&lt;/math&gt; at equilibrium as a function of ligand concentration is sigmoidal in shape, this indicates positive cooperativity. If it is not, no statement can be made about cooperativity from looking at this plot alone.

Many proteins are said to be activated or in other ways regulated by cooperative ligand binding. It is important to note though, that the extent of activation does not necessarily coincide with &lt;math&gt;\bar{Y}&lt;/math&gt;, nor is there a simple dependence.

[FIGURE: Rbar != Ybar]

== The Hill equation ==

Throughout the 20&lt;sup&gt;th&lt;/sup&gt; century, various frameworks have been developed to describe binding of ligand to a protein with more than one binding site and cooperative effects observed in this context (reviewed in &lt;ref name=Wyman1990&gt;{{cite pmid|5357210}}&lt;/ref&gt;). The first description of cooperative binding to a multi-site protein was developed by A.V. Hill.&lt;ref name=Hill1910&gt;Hill, A. V. (1910) The possible effects of the aggregation of the molecules of haemoglobin on its dissociation curves. J Physiol 40: iv-vii.&lt;/ref&gt; Drawing on observations of oxygen binding to haemoglobin, Hill suggested a phenomenological equation that linked fractional saturation to ligand concentration, an association constant and an exponent now called the &quot;Hill coefficent&quot;:

&lt;math&gt;
\bar{Y} = \frac{[X]^{n_H}}{K_d+ [X]^{n_H}}
&lt;/math&gt;

where K&lt;sub&gt;f&lt;/sub&gt; denotes an apparent dissociation constant, [X] denotes ligand concentration and n&lt;sub&gt;H&lt;/sub&gt; is the Hill coefficient.

If n&lt;sub&gt;H&lt;/sub&gt;&lt;1, the system exhibits negative negative cooperativity, and if n&lt;sub&gt;_H&lt;/sub&gt;&gt;1, we have positive cooperativity. The total number of ligand binding sites is an upper bound for n&lt;sub&gt;H&lt;/sub&gt;.  The Hill plot, obtained by plotting &lt;math&gt;\log \frac{\bar{Y}}{1-\bar{Y}}&lt;/math&gt; versus log([X]) is linear, with slope n&lt;sub&gt;H&lt;/sub&gt; and intercept  log(K). This means that cooperativity is assumed to be fixed, i.e. it does not change with saturation. It also means that cooperativity is solely a property of ligand molecules, rather than a property of binding sites, which always exhibit the same affinity.

[FIGURE: Hill plot]

== The Adair equation ==

The work of Adair&lt;ref name=Adair1925&gt; Adair, G.S. The hemoglobin system. IV. The oxygen dissociation curve of hemoglobin. J Biol Chem 63:529-545&lt;/ref&gt; and later Klotz&lt;ref name=Klotz1946a&gt; Klotz, I.M. (1946) The Application of the Law of Mass Action to Binding by Proteins. Interactions with Calcium. Arch Biochem 9:109-117&lt;/ref&gt; changed this view of cooperativity, and recognised that cooperativity was not a fixed term, but dependent on ligand saturation.

== References ==
 &lt;references /&gt;</text>
    </revision>
    <revision>
      <id>1557</id>
      <parentid>1556</parentid>
      <timestamp>2012-08-31T22:08:52Z</timestamp>
      <contributor>
        <username>Mstefan</username>
        <id>25</id>
      </contributor>
      <comment>/* The Adair equation */</comment>
      <sha1>g795ztmnnee6fi86p8sz2qm7zk72obu</sha1>
      <text xml:space="preserve" bytes="6656">Cooperative binding occurs if the binding of a ligand increases non-linearly with the concentration of ligand. This can be due for instance to an affinity for the ligand depending on the amount of ligand bound. Cooperativity can be positive or negative. A protein that does not display cooperativity is called non-cooperative.


== History and definitions ==

In 1904, Christian Bohr studied hemoglobin binding to oxygen under different conditions.&lt;ref name=Bohr1904&gt; Bohr, C., Hasselbalch, K., and Krogh, A. (1904) Ueber einen in biologischer Beziehung wichtigen Einfluss, den die Kohlens&amp;auml;urespannung des Blutes auf dessen Sauerstoffbindung &amp;uuml;bt. 
Skandinavisches Archiv Für Physiologie, 16(2): 402-412 &lt;/ref&gt; When plotting hemoglobin saturation with oxygen as a function of the partial pressure of oxygen, he obtained a sigmoidal (or &quot;S-shaped&quot;) curve. This indicates that the more oxygen is bound to hemoglobin, the easier it is for more oxygen to bind - until all binding sites are saturated. In addition, Bohr noticed that increasing CO&lt;sub&gt;2&lt;/sub&gt; pressure shifted this curve to the right - i.e. higher concentrations of CO&lt;sub&gt;2&lt;/sub&gt; make it more difficult for hemoglobin to bind oxygen.&lt;ref name=Bohr1904/&gt; This latter phenomenon is known as the &quot;Bohr effect&quot;.

What Bohr observed in hemoglobin were two different kinds of cooperative binding. A protein is said to exhibit cooperative binding if ligand binding scales non-linearly with ligand concentration. Cooperativity can be positive (if binding of a ligand molecule increases the protein's apparent affinity, and hence increases the chance of another ligand molecule binding) or negative (if binding of a ligand molecule decreases affinity and hence makes binding of other ligand molecules less likely). The concept of cooperative binding only applies to molecules or complexes with more than one ligand binding sites. If several ligand binding sites exist, but ligand binding to any one site does not affect the others, the protein is said to be non-cooperative. Cooperativity can be homotropic, if a ligand influences the binding of ligands of the same kind, or heterotropic, if it influences binding of other kinds of ligands (reviewed in &lt;ref name=Endler2012&gt; Endler, L. and Stefan, M.I. and Edelstein, S. and Le Nov&amp;egrave;re, N. (2012) Using chemical kinetics to model neuronal signalling pathways. In: Computational Systems Neurobiology, N. Le Nov&amp;egrave;re (ed)&lt;/ref&gt;).

In the case of hemoglobin, we have homotropic positive cooperativity (binding of oxygen facilitates binding of more oxygen) and heterotropic negative cooperativity (binding of CO&lt;sub&gt;2&lt;/sub&gt; reduces hemoglobin's facility to bind oxygen.)

When studying cooperativity, it is useful to consider the &quot;fractional occupancy&quot; &lt;math&gt;\bar{Y} &lt;/math&gt; of a protein with a given ligand, which is defined as the number of ligand-bound binding sites divided by the total number of ligand binding sites:

&lt;math&gt;
\bar{Y}=\frac{[\text{bound sites}]}{[\text{bound sites}]+[\text{unbound sites}]} = \frac{[\text{bound sites}]}{[\text{total sites}]}
&lt;/math&gt;

If &lt;math&gt;\bar{Y}=0&lt;/math&gt;, then the protein is completely unbound, and if &lt;math&gt;\bar{Y}=1&lt;/math&gt;, it is completely saturated. If the plot of &lt;math&gt;\bar{Y}&lt;/math&gt; at equilibrium as a function of ligand concentration is sigmoidal in shape, this indicates positive cooperativity. If it is not, no statement can be made about cooperativity from looking at this plot alone.

Many proteins are said to be activated or in other ways regulated by cooperative ligand binding. It is important to note though, that the extent of activation does not necessarily coincide with &lt;math&gt;\bar{Y}&lt;/math&gt;, nor is there a simple dependence.

[FIGURE: Rbar != Ybar]

== The Hill equation ==

Throughout the 20&lt;sup&gt;th&lt;/sup&gt; century, various frameworks have been developed to describe binding of ligand to a protein with more than one binding site and cooperative effects observed in this context (reviewed in &lt;ref name=Wyman1990&gt;{{cite pmid|5357210}}&lt;/ref&gt;). The first description of cooperative binding to a multi-site protein was developed by A.V. Hill.&lt;ref name=Hill1910&gt;Hill, A. V. (1910) The possible effects of the aggregation of the molecules of haemoglobin on its dissociation curves. J Physiol 40: iv-vii.&lt;/ref&gt; Drawing on observations of oxygen binding to haemoglobin, Hill suggested a phenomenological equation that linked fractional saturation to ligand concentration, an association constant and an exponent now called the &quot;Hill coefficent&quot;:

&lt;math&gt;
\bar{Y} = \frac{[X]^{n_H}}{K_d+ [X]^{n_H}}
&lt;/math&gt;

where K&lt;sub&gt;f&lt;/sub&gt; denotes an apparent dissociation constant, [X] denotes ligand concentration and n&lt;sub&gt;H&lt;/sub&gt; is the Hill coefficient.

If n&lt;sub&gt;H&lt;/sub&gt;&lt;1, the system exhibits negative negative cooperativity, and if n&lt;sub&gt;_H&lt;/sub&gt;&gt;1, we have positive cooperativity. The total number of ligand binding sites is an upper bound for n&lt;sub&gt;H&lt;/sub&gt;.  The Hill plot, obtained by plotting &lt;math&gt;\log \frac{\bar{Y}}{1-\bar{Y}}&lt;/math&gt; versus log([X]) is linear, with slope n&lt;sub&gt;H&lt;/sub&gt; and intercept  log(K). This means that cooperativity is assumed to be fixed, i.e. it does not change with saturation. It also means that cooperativity is solely a property of ligand molecules, rather than a property of binding sites, which always exhibit the same affinity.

[FIGURE: Hill plot]

== The Adair equation ==

The work of Adair&lt;ref name=Adair1925&gt; Adair, G.S. The hemoglobin system. IV. The oxygen dissociation curve of hemoglobin. J Biol Chem 63:529-545&lt;/ref&gt; and later Klotz&lt;ref name=Klotz1946a&gt; Klotz, I.M. (1946) The Application of the Law of Mass Action to Binding by Proteins. Interactions with Calcium. Arch Biochem 9:109-117&lt;/ref&gt; changed this view of cooperativity, and recognised that cooperativity was not a fixed term, but dependent on ligand saturation.

G.S. Adair&lt;ref name=Adair1925/&gt; also considered hemoglobin binding to oxygen, but took into account more information about the nature of hemoglobin, and in particular, the existence of four oxygen binding sites. He also worked from the assumption that fully saturated hemoglobin is formed in stages and that intermediate forms with one, two, or three bound oxygen molecules exist. The formation of each intermediate stage from unbound hemoglobin can be described using a macroscopic association constant K&lt;sub&gt;i&lt;/sub&gt;. For a reaction of the form &lt;math&gt; P+X -&gt; PX &lt;/math&gt; governed by an association constant K&lt;sub&gt;A&lt;/sub&gt;, we have &lt;math&gt;[PX]=[P][X]K_A&lt;/math&gt; at equilibrium. This allows us to express &lt;math&gt;\bar{Y}&lt;/math&gt; in terms of ligand concentration and the K&lt;sub&gt;i&lt;/sub&gt;:

== References ==
 &lt;references /&gt;</text>
    </revision>
    <revision>
      <id>1558</id>
      <parentid>1557</parentid>
      <timestamp>2012-08-31T22:09:25Z</timestamp>
      <contributor>
        <username>Mstefan</username>
        <id>25</id>
      </contributor>
      <comment>/* The Adair equation */</comment>
      <sha1>pdip8s5srelerbltcyxfrtag8jyewvz</sha1>
      <text xml:space="preserve" bytes="6665">Cooperative binding occurs if the binding of a ligand increases non-linearly with the concentration of ligand. This can be due for instance to an affinity for the ligand depending on the amount of ligand bound. Cooperativity can be positive or negative. A protein that does not display cooperativity is called non-cooperative.


== History and definitions ==

In 1904, Christian Bohr studied hemoglobin binding to oxygen under different conditions.&lt;ref name=Bohr1904&gt; Bohr, C., Hasselbalch, K., and Krogh, A. (1904) Ueber einen in biologischer Beziehung wichtigen Einfluss, den die Kohlens&amp;auml;urespannung des Blutes auf dessen Sauerstoffbindung &amp;uuml;bt. 
Skandinavisches Archiv Für Physiologie, 16(2): 402-412 &lt;/ref&gt; When plotting hemoglobin saturation with oxygen as a function of the partial pressure of oxygen, he obtained a sigmoidal (or &quot;S-shaped&quot;) curve. This indicates that the more oxygen is bound to hemoglobin, the easier it is for more oxygen to bind - until all binding sites are saturated. In addition, Bohr noticed that increasing CO&lt;sub&gt;2&lt;/sub&gt; pressure shifted this curve to the right - i.e. higher concentrations of CO&lt;sub&gt;2&lt;/sub&gt; make it more difficult for hemoglobin to bind oxygen.&lt;ref name=Bohr1904/&gt; This latter phenomenon is known as the &quot;Bohr effect&quot;.

What Bohr observed in hemoglobin were two different kinds of cooperative binding. A protein is said to exhibit cooperative binding if ligand binding scales non-linearly with ligand concentration. Cooperativity can be positive (if binding of a ligand molecule increases the protein's apparent affinity, and hence increases the chance of another ligand molecule binding) or negative (if binding of a ligand molecule decreases affinity and hence makes binding of other ligand molecules less likely). The concept of cooperative binding only applies to molecules or complexes with more than one ligand binding sites. If several ligand binding sites exist, but ligand binding to any one site does not affect the others, the protein is said to be non-cooperative. Cooperativity can be homotropic, if a ligand influences the binding of ligands of the same kind, or heterotropic, if it influences binding of other kinds of ligands (reviewed in &lt;ref name=Endler2012&gt; Endler, L. and Stefan, M.I. and Edelstein, S. and Le Nov&amp;egrave;re, N. (2012) Using chemical kinetics to model neuronal signalling pathways. In: Computational Systems Neurobiology, N. Le Nov&amp;egrave;re (ed)&lt;/ref&gt;).

In the case of hemoglobin, we have homotropic positive cooperativity (binding of oxygen facilitates binding of more oxygen) and heterotropic negative cooperativity (binding of CO&lt;sub&gt;2&lt;/sub&gt; reduces hemoglobin's facility to bind oxygen.)

When studying cooperativity, it is useful to consider the &quot;fractional occupancy&quot; &lt;math&gt;\bar{Y} &lt;/math&gt; of a protein with a given ligand, which is defined as the number of ligand-bound binding sites divided by the total number of ligand binding sites:

&lt;math&gt;
\bar{Y}=\frac{[\text{bound sites}]}{[\text{bound sites}]+[\text{unbound sites}]} = \frac{[\text{bound sites}]}{[\text{total sites}]}
&lt;/math&gt;

If &lt;math&gt;\bar{Y}=0&lt;/math&gt;, then the protein is completely unbound, and if &lt;math&gt;\bar{Y}=1&lt;/math&gt;, it is completely saturated. If the plot of &lt;math&gt;\bar{Y}&lt;/math&gt; at equilibrium as a function of ligand concentration is sigmoidal in shape, this indicates positive cooperativity. If it is not, no statement can be made about cooperativity from looking at this plot alone.

Many proteins are said to be activated or in other ways regulated by cooperative ligand binding. It is important to note though, that the extent of activation does not necessarily coincide with &lt;math&gt;\bar{Y}&lt;/math&gt;, nor is there a simple dependence.

[FIGURE: Rbar != Ybar]

== The Hill equation ==

Throughout the 20&lt;sup&gt;th&lt;/sup&gt; century, various frameworks have been developed to describe binding of ligand to a protein with more than one binding site and cooperative effects observed in this context (reviewed in &lt;ref name=Wyman1990&gt;{{cite pmid|5357210}}&lt;/ref&gt;). The first description of cooperative binding to a multi-site protein was developed by A.V. Hill.&lt;ref name=Hill1910&gt;Hill, A. V. (1910) The possible effects of the aggregation of the molecules of haemoglobin on its dissociation curves. J Physiol 40: iv-vii.&lt;/ref&gt; Drawing on observations of oxygen binding to haemoglobin, Hill suggested a phenomenological equation that linked fractional saturation to ligand concentration, an association constant and an exponent now called the &quot;Hill coefficent&quot;:

&lt;math&gt;
\bar{Y} = \frac{[X]^{n_H}}{K_d+ [X]^{n_H}}
&lt;/math&gt;

where K&lt;sub&gt;f&lt;/sub&gt; denotes an apparent dissociation constant, [X] denotes ligand concentration and n&lt;sub&gt;H&lt;/sub&gt; is the Hill coefficient.

If n&lt;sub&gt;H&lt;/sub&gt;&lt;1, the system exhibits negative negative cooperativity, and if n&lt;sub&gt;_H&lt;/sub&gt;&gt;1, we have positive cooperativity. The total number of ligand binding sites is an upper bound for n&lt;sub&gt;H&lt;/sub&gt;.  The Hill plot, obtained by plotting &lt;math&gt;\log \frac{\bar{Y}}{1-\bar{Y}}&lt;/math&gt; versus log([X]) is linear, with slope n&lt;sub&gt;H&lt;/sub&gt; and intercept  log(K). This means that cooperativity is assumed to be fixed, i.e. it does not change with saturation. It also means that cooperativity is solely a property of ligand molecules, rather than a property of binding sites, which always exhibit the same affinity.

[FIGURE: Hill plot]

== The Adair equation ==

The work of Adair&lt;ref name=Adair1925&gt; Adair, G.S. The hemoglobin system. IV. The oxygen dissociation curve of hemoglobin. J Biol Chem 63:529-545&lt;/ref&gt; and later Klotz&lt;ref name=Klotz1946a&gt; Klotz, I.M. (1946) The Application of the Law of Mass Action to Binding by Proteins. Interactions with Calcium. Arch Biochem 9:109-117&lt;/ref&gt; changed this view of cooperativity, and recognised that cooperativity was not a fixed term, but dependent on ligand saturation.

G.S. Adair&lt;ref name=Adair1925/&gt; also considered hemoglobin binding to oxygen, but took into account more information about the nature of hemoglobin, and in particular, the existence of four oxygen binding sites. He also worked from the assumption that fully saturated hemoglobin is formed in stages and that intermediate forms with one, two, or three bound oxygen molecules exist. The formation of each intermediate stage from unbound hemoglobin can be described using a macroscopic association constant K&lt;sub&gt;i&lt;/sub&gt;. For a reaction of the form &lt;math&gt; P+X \rightarrow PX &lt;/math&gt; governed by an association constant K&lt;sub&gt;A&lt;/sub&gt;, we have &lt;math&gt;[PX]=[P][X]K_A&lt;/math&gt; at equilibrium. This allows us to express &lt;math&gt;\bar{Y}&lt;/math&gt; in terms of ligand concentration and the K&lt;sub&gt;i&lt;/sub&gt;:

== References ==
 &lt;references /&gt;</text>
    </revision>
    <revision>
      <id>1559</id>
      <parentid>1558</parentid>
      <timestamp>2012-08-31T22:10:46Z</timestamp>
      <contributor>
        <username>Mstefan</username>
        <id>25</id>
      </contributor>
      <comment>/* The Adair equation */</comment>
      <sha1>dphiefv7200qiezabteew14ntxfvoj8</sha1>
      <text xml:space="preserve" bytes="6950">Cooperative binding occurs if the binding of a ligand increases non-linearly with the concentration of ligand. This can be due for instance to an affinity for the ligand depending on the amount of ligand bound. Cooperativity can be positive or negative. A protein that does not display cooperativity is called non-cooperative.


== History and definitions ==

In 1904, Christian Bohr studied hemoglobin binding to oxygen under different conditions.&lt;ref name=Bohr1904&gt; Bohr, C., Hasselbalch, K., and Krogh, A. (1904) Ueber einen in biologischer Beziehung wichtigen Einfluss, den die Kohlens&amp;auml;urespannung des Blutes auf dessen Sauerstoffbindung &amp;uuml;bt. 
Skandinavisches Archiv Für Physiologie, 16(2): 402-412 &lt;/ref&gt; When plotting hemoglobin saturation with oxygen as a function of the partial pressure of oxygen, he obtained a sigmoidal (or &quot;S-shaped&quot;) curve. This indicates that the more oxygen is bound to hemoglobin, the easier it is for more oxygen to bind - until all binding sites are saturated. In addition, Bohr noticed that increasing CO&lt;sub&gt;2&lt;/sub&gt; pressure shifted this curve to the right - i.e. higher concentrations of CO&lt;sub&gt;2&lt;/sub&gt; make it more difficult for hemoglobin to bind oxygen.&lt;ref name=Bohr1904/&gt; This latter phenomenon is known as the &quot;Bohr effect&quot;.

What Bohr observed in hemoglobin were two different kinds of cooperative binding. A protein is said to exhibit cooperative binding if ligand binding scales non-linearly with ligand concentration. Cooperativity can be positive (if binding of a ligand molecule increases the protein's apparent affinity, and hence increases the chance of another ligand molecule binding) or negative (if binding of a ligand molecule decreases affinity and hence makes binding of other ligand molecules less likely). The concept of cooperative binding only applies to molecules or complexes with more than one ligand binding sites. If several ligand binding sites exist, but ligand binding to any one site does not affect the others, the protein is said to be non-cooperative. Cooperativity can be homotropic, if a ligand influences the binding of ligands of the same kind, or heterotropic, if it influences binding of other kinds of ligands (reviewed in &lt;ref name=Endler2012&gt; Endler, L. and Stefan, M.I. and Edelstein, S. and Le Nov&amp;egrave;re, N. (2012) Using chemical kinetics to model neuronal signalling pathways. In: Computational Systems Neurobiology, N. Le Nov&amp;egrave;re (ed)&lt;/ref&gt;).

In the case of hemoglobin, we have homotropic positive cooperativity (binding of oxygen facilitates binding of more oxygen) and heterotropic negative cooperativity (binding of CO&lt;sub&gt;2&lt;/sub&gt; reduces hemoglobin's facility to bind oxygen.)

When studying cooperativity, it is useful to consider the &quot;fractional occupancy&quot; &lt;math&gt;\bar{Y} &lt;/math&gt; of a protein with a given ligand, which is defined as the number of ligand-bound binding sites divided by the total number of ligand binding sites:

&lt;math&gt;
\bar{Y}=\frac{[\text{bound sites}]}{[\text{bound sites}]+[\text{unbound sites}]} = \frac{[\text{bound sites}]}{[\text{total sites}]}
&lt;/math&gt;

If &lt;math&gt;\bar{Y}=0&lt;/math&gt;, then the protein is completely unbound, and if &lt;math&gt;\bar{Y}=1&lt;/math&gt;, it is completely saturated. If the plot of &lt;math&gt;\bar{Y}&lt;/math&gt; at equilibrium as a function of ligand concentration is sigmoidal in shape, this indicates positive cooperativity. If it is not, no statement can be made about cooperativity from looking at this plot alone.

Many proteins are said to be activated or in other ways regulated by cooperative ligand binding. It is important to note though, that the extent of activation does not necessarily coincide with &lt;math&gt;\bar{Y}&lt;/math&gt;, nor is there a simple dependence.

[FIGURE: Rbar != Ybar]

== The Hill equation ==

Throughout the 20&lt;sup&gt;th&lt;/sup&gt; century, various frameworks have been developed to describe binding of ligand to a protein with more than one binding site and cooperative effects observed in this context (reviewed in &lt;ref name=Wyman1990&gt;{{cite pmid|5357210}}&lt;/ref&gt;). The first description of cooperative binding to a multi-site protein was developed by A.V. Hill.&lt;ref name=Hill1910&gt;Hill, A. V. (1910) The possible effects of the aggregation of the molecules of haemoglobin on its dissociation curves. J Physiol 40: iv-vii.&lt;/ref&gt; Drawing on observations of oxygen binding to haemoglobin, Hill suggested a phenomenological equation that linked fractional saturation to ligand concentration, an association constant and an exponent now called the &quot;Hill coefficent&quot;:

&lt;math&gt;
\bar{Y} = \frac{[X]^{n_H}}{K_d+ [X]^{n_H}}
&lt;/math&gt;

where K&lt;sub&gt;f&lt;/sub&gt; denotes an apparent dissociation constant, [X] denotes ligand concentration and n&lt;sub&gt;H&lt;/sub&gt; is the Hill coefficient.

If n&lt;sub&gt;H&lt;/sub&gt;&lt;1, the system exhibits negative negative cooperativity, and if n&lt;sub&gt;_H&lt;/sub&gt;&gt;1, we have positive cooperativity. The total number of ligand binding sites is an upper bound for n&lt;sub&gt;H&lt;/sub&gt;.  The Hill plot, obtained by plotting &lt;math&gt;\log \frac{\bar{Y}}{1-\bar{Y}}&lt;/math&gt; versus log([X]) is linear, with slope n&lt;sub&gt;H&lt;/sub&gt; and intercept  log(K). This means that cooperativity is assumed to be fixed, i.e. it does not change with saturation. It also means that cooperativity is solely a property of ligand molecules, rather than a property of binding sites, which always exhibit the same affinity.

[FIGURE: Hill plot]

== The Adair equation ==

The work of Adair&lt;ref name=Adair1925&gt; Adair, G.S. The hemoglobin system. IV. The oxygen dissociation curve of hemoglobin. J Biol Chem 63:529-545&lt;/ref&gt; and later Klotz&lt;ref name=Klotz1946a&gt; Klotz, I.M. (1946) The Application of the Law of Mass Action to Binding by Proteins. Interactions with Calcium. Arch Biochem 9:109-117&lt;/ref&gt; changed this view of cooperativity, and recognised that cooperativity was not a fixed term, but dependent on ligand saturation.

G.S. Adair&lt;ref name=Adair1925/&gt; also considered hemoglobin binding to oxygen, but took into account more information about the nature of hemoglobin, and in particular, the existence of four oxygen binding sites. He also worked from the assumption that fully saturated hemoglobin is formed in stages and that intermediate forms with one, two, or three bound oxygen molecules exist. The formation of each intermediate stage from unbound hemoglobin can be described using a macroscopic association constant K&lt;sub&gt;i&lt;/sub&gt;. For a reaction of the form &lt;math&gt; P+X \rightarrow PX &lt;/math&gt; governed by an association constant K&lt;sub&gt;A&lt;/sub&gt;, we have &lt;math&gt;[PX]=[P][X]K_A&lt;/math&gt; at equilibrium. This allows us to express &lt;math&gt;\bar{Y}&lt;/math&gt; in terms of ligand concentration and the K&lt;sub&gt;i&lt;/sub&gt;:

&lt;math&gt;
\begin{equation}
\begin{array}{llcl}
\bar{Y}         &amp; =     &amp; \frac{PX+2PX_2+3PX_3+4PX_4}{4(P+PX+PX_2+PX_3+PX_4)}   &amp; = \\
                &amp; =     &amp; \frac{K_I[X]+2K_{II}X^2+3K_{III}X^3+4k_{IV}X^4}{4(1+K_1[X]+K_{II}X^2+K_{III}X^3+K_{IV}X^4)}
\end{array}
\end{equation}
&lt;/math&gt;

== References ==
 &lt;references /&gt;</text>
    </revision>
    <revision>
      <id>1560</id>
      <parentid>1559</parentid>
      <timestamp>2012-08-31T22:10:58Z</timestamp>
      <contributor>
        <username>Mstefan</username>
        <id>25</id>
      </contributor>
      <comment>/* The Adair equation */</comment>
      <sha1>1g6bnb7p3xx1fejhpiwozp2pernf40e</sha1>
      <text xml:space="preserve" bytes="6918">Cooperative binding occurs if the binding of a ligand increases non-linearly with the concentration of ligand. This can be due for instance to an affinity for the ligand depending on the amount of ligand bound. Cooperativity can be positive or negative. A protein that does not display cooperativity is called non-cooperative.


== History and definitions ==

In 1904, Christian Bohr studied hemoglobin binding to oxygen under different conditions.&lt;ref name=Bohr1904&gt; Bohr, C., Hasselbalch, K., and Krogh, A. (1904) Ueber einen in biologischer Beziehung wichtigen Einfluss, den die Kohlens&amp;auml;urespannung des Blutes auf dessen Sauerstoffbindung &amp;uuml;bt. 
Skandinavisches Archiv Für Physiologie, 16(2): 402-412 &lt;/ref&gt; When plotting hemoglobin saturation with oxygen as a function of the partial pressure of oxygen, he obtained a sigmoidal (or &quot;S-shaped&quot;) curve. This indicates that the more oxygen is bound to hemoglobin, the easier it is for more oxygen to bind - until all binding sites are saturated. In addition, Bohr noticed that increasing CO&lt;sub&gt;2&lt;/sub&gt; pressure shifted this curve to the right - i.e. higher concentrations of CO&lt;sub&gt;2&lt;/sub&gt; make it more difficult for hemoglobin to bind oxygen.&lt;ref name=Bohr1904/&gt; This latter phenomenon is known as the &quot;Bohr effect&quot;.

What Bohr observed in hemoglobin were two different kinds of cooperative binding. A protein is said to exhibit cooperative binding if ligand binding scales non-linearly with ligand concentration. Cooperativity can be positive (if binding of a ligand molecule increases the protein's apparent affinity, and hence increases the chance of another ligand molecule binding) or negative (if binding of a ligand molecule decreases affinity and hence makes binding of other ligand molecules less likely). The concept of cooperative binding only applies to molecules or complexes with more than one ligand binding sites. If several ligand binding sites exist, but ligand binding to any one site does not affect the others, the protein is said to be non-cooperative. Cooperativity can be homotropic, if a ligand influences the binding of ligands of the same kind, or heterotropic, if it influences binding of other kinds of ligands (reviewed in &lt;ref name=Endler2012&gt; Endler, L. and Stefan, M.I. and Edelstein, S. and Le Nov&amp;egrave;re, N. (2012) Using chemical kinetics to model neuronal signalling pathways. In: Computational Systems Neurobiology, N. Le Nov&amp;egrave;re (ed)&lt;/ref&gt;).

In the case of hemoglobin, we have homotropic positive cooperativity (binding of oxygen facilitates binding of more oxygen) and heterotropic negative cooperativity (binding of CO&lt;sub&gt;2&lt;/sub&gt; reduces hemoglobin's facility to bind oxygen.)

When studying cooperativity, it is useful to consider the &quot;fractional occupancy&quot; &lt;math&gt;\bar{Y} &lt;/math&gt; of a protein with a given ligand, which is defined as the number of ligand-bound binding sites divided by the total number of ligand binding sites:

&lt;math&gt;
\bar{Y}=\frac{[\text{bound sites}]}{[\text{bound sites}]+[\text{unbound sites}]} = \frac{[\text{bound sites}]}{[\text{total sites}]}
&lt;/math&gt;

If &lt;math&gt;\bar{Y}=0&lt;/math&gt;, then the protein is completely unbound, and if &lt;math&gt;\bar{Y}=1&lt;/math&gt;, it is completely saturated. If the plot of &lt;math&gt;\bar{Y}&lt;/math&gt; at equilibrium as a function of ligand concentration is sigmoidal in shape, this indicates positive cooperativity. If it is not, no statement can be made about cooperativity from looking at this plot alone.

Many proteins are said to be activated or in other ways regulated by cooperative ligand binding. It is important to note though, that the extent of activation does not necessarily coincide with &lt;math&gt;\bar{Y}&lt;/math&gt;, nor is there a simple dependence.

[FIGURE: Rbar != Ybar]

== The Hill equation ==

Throughout the 20&lt;sup&gt;th&lt;/sup&gt; century, various frameworks have been developed to describe binding of ligand to a protein with more than one binding site and cooperative effects observed in this context (reviewed in &lt;ref name=Wyman1990&gt;{{cite pmid|5357210}}&lt;/ref&gt;). The first description of cooperative binding to a multi-site protein was developed by A.V. Hill.&lt;ref name=Hill1910&gt;Hill, A. V. (1910) The possible effects of the aggregation of the molecules of haemoglobin on its dissociation curves. J Physiol 40: iv-vii.&lt;/ref&gt; Drawing on observations of oxygen binding to haemoglobin, Hill suggested a phenomenological equation that linked fractional saturation to ligand concentration, an association constant and an exponent now called the &quot;Hill coefficent&quot;:

&lt;math&gt;
\bar{Y} = \frac{[X]^{n_H}}{K_d+ [X]^{n_H}}
&lt;/math&gt;

where K&lt;sub&gt;f&lt;/sub&gt; denotes an apparent dissociation constant, [X] denotes ligand concentration and n&lt;sub&gt;H&lt;/sub&gt; is the Hill coefficient.

If n&lt;sub&gt;H&lt;/sub&gt;&lt;1, the system exhibits negative negative cooperativity, and if n&lt;sub&gt;_H&lt;/sub&gt;&gt;1, we have positive cooperativity. The total number of ligand binding sites is an upper bound for n&lt;sub&gt;H&lt;/sub&gt;.  The Hill plot, obtained by plotting &lt;math&gt;\log \frac{\bar{Y}}{1-\bar{Y}}&lt;/math&gt; versus log([X]) is linear, with slope n&lt;sub&gt;H&lt;/sub&gt; and intercept  log(K). This means that cooperativity is assumed to be fixed, i.e. it does not change with saturation. It also means that cooperativity is solely a property of ligand molecules, rather than a property of binding sites, which always exhibit the same affinity.

[FIGURE: Hill plot]

== The Adair equation ==

The work of Adair&lt;ref name=Adair1925&gt; Adair, G.S. The hemoglobin system. IV. The oxygen dissociation curve of hemoglobin. J Biol Chem 63:529-545&lt;/ref&gt; and later Klotz&lt;ref name=Klotz1946a&gt; Klotz, I.M. (1946) The Application of the Law of Mass Action to Binding by Proteins. Interactions with Calcium. Arch Biochem 9:109-117&lt;/ref&gt; changed this view of cooperativity, and recognised that cooperativity was not a fixed term, but dependent on ligand saturation.

G.S. Adair&lt;ref name=Adair1925/&gt; also considered hemoglobin binding to oxygen, but took into account more information about the nature of hemoglobin, and in particular, the existence of four oxygen binding sites. He also worked from the assumption that fully saturated hemoglobin is formed in stages and that intermediate forms with one, two, or three bound oxygen molecules exist. The formation of each intermediate stage from unbound hemoglobin can be described using a macroscopic association constant K&lt;sub&gt;i&lt;/sub&gt;. For a reaction of the form &lt;math&gt; P+X \rightarrow PX &lt;/math&gt; governed by an association constant K&lt;sub&gt;A&lt;/sub&gt;, we have &lt;math&gt;[PX]=[P][X]K_A&lt;/math&gt; at equilibrium. This allows us to express &lt;math&gt;\bar{Y}&lt;/math&gt; in terms of ligand concentration and the K&lt;sub&gt;i&lt;/sub&gt;:

&lt;math&gt;
\begin{array}{llcl}
\bar{Y}         &amp; =     &amp; \frac{PX+2PX_2+3PX_3+4PX_4}{4(P+PX+PX_2+PX_3+PX_4)}   &amp; = \\
                &amp; =     &amp; \frac{K_I[X]+2K_{II}X^2+3K_{III}X^3+4k_{IV}X^4}{4(1+K_1[X]+K_{II}X^2+K_{III}X^3+K_{IV}X^4)}
\end{array}
&lt;/math&gt;

== References ==
 &lt;references /&gt;</text>
    </revision>
    <revision>
      <id>1561</id>
      <parentid>1560</parentid>
      <timestamp>2012-08-31T22:11:16Z</timestamp>
      <contributor>
        <username>Mstefan</username>
        <id>25</id>
      </contributor>
      <comment>/* The Adair equation */</comment>
      <sha1>gcz3u5oum9q2pdomf5vw2qf169ne99f</sha1>
      <text xml:space="preserve" bytes="6926">Cooperative binding occurs if the binding of a ligand increases non-linearly with the concentration of ligand. This can be due for instance to an affinity for the ligand depending on the amount of ligand bound. Cooperativity can be positive or negative. A protein that does not display cooperativity is called non-cooperative.


== History and definitions ==

In 1904, Christian Bohr studied hemoglobin binding to oxygen under different conditions.&lt;ref name=Bohr1904&gt; Bohr, C., Hasselbalch, K., and Krogh, A. (1904) Ueber einen in biologischer Beziehung wichtigen Einfluss, den die Kohlens&amp;auml;urespannung des Blutes auf dessen Sauerstoffbindung &amp;uuml;bt. 
Skandinavisches Archiv Für Physiologie, 16(2): 402-412 &lt;/ref&gt; When plotting hemoglobin saturation with oxygen as a function of the partial pressure of oxygen, he obtained a sigmoidal (or &quot;S-shaped&quot;) curve. This indicates that the more oxygen is bound to hemoglobin, the easier it is for more oxygen to bind - until all binding sites are saturated. In addition, Bohr noticed that increasing CO&lt;sub&gt;2&lt;/sub&gt; pressure shifted this curve to the right - i.e. higher concentrations of CO&lt;sub&gt;2&lt;/sub&gt; make it more difficult for hemoglobin to bind oxygen.&lt;ref name=Bohr1904/&gt; This latter phenomenon is known as the &quot;Bohr effect&quot;.

What Bohr observed in hemoglobin were two different kinds of cooperative binding. A protein is said to exhibit cooperative binding if ligand binding scales non-linearly with ligand concentration. Cooperativity can be positive (if binding of a ligand molecule increases the protein's apparent affinity, and hence increases the chance of another ligand molecule binding) or negative (if binding of a ligand molecule decreases affinity and hence makes binding of other ligand molecules less likely). The concept of cooperative binding only applies to molecules or complexes with more than one ligand binding sites. If several ligand binding sites exist, but ligand binding to any one site does not affect the others, the protein is said to be non-cooperative. Cooperativity can be homotropic, if a ligand influences the binding of ligands of the same kind, or heterotropic, if it influences binding of other kinds of ligands (reviewed in &lt;ref name=Endler2012&gt; Endler, L. and Stefan, M.I. and Edelstein, S. and Le Nov&amp;egrave;re, N. (2012) Using chemical kinetics to model neuronal signalling pathways. In: Computational Systems Neurobiology, N. Le Nov&amp;egrave;re (ed)&lt;/ref&gt;).

In the case of hemoglobin, we have homotropic positive cooperativity (binding of oxygen facilitates binding of more oxygen) and heterotropic negative cooperativity (binding of CO&lt;sub&gt;2&lt;/sub&gt; reduces hemoglobin's facility to bind oxygen.)

When studying cooperativity, it is useful to consider the &quot;fractional occupancy&quot; &lt;math&gt;\bar{Y} &lt;/math&gt; of a protein with a given ligand, which is defined as the number of ligand-bound binding sites divided by the total number of ligand binding sites:

&lt;math&gt;
\bar{Y}=\frac{[\text{bound sites}]}{[\text{bound sites}]+[\text{unbound sites}]} = \frac{[\text{bound sites}]}{[\text{total sites}]}
&lt;/math&gt;

If &lt;math&gt;\bar{Y}=0&lt;/math&gt;, then the protein is completely unbound, and if &lt;math&gt;\bar{Y}=1&lt;/math&gt;, it is completely saturated. If the plot of &lt;math&gt;\bar{Y}&lt;/math&gt; at equilibrium as a function of ligand concentration is sigmoidal in shape, this indicates positive cooperativity. If it is not, no statement can be made about cooperativity from looking at this plot alone.

Many proteins are said to be activated or in other ways regulated by cooperative ligand binding. It is important to note though, that the extent of activation does not necessarily coincide with &lt;math&gt;\bar{Y}&lt;/math&gt;, nor is there a simple dependence.

[FIGURE: Rbar != Ybar]

== The Hill equation ==

Throughout the 20&lt;sup&gt;th&lt;/sup&gt; century, various frameworks have been developed to describe binding of ligand to a protein with more than one binding site and cooperative effects observed in this context (reviewed in &lt;ref name=Wyman1990&gt;{{cite pmid|5357210}}&lt;/ref&gt;). The first description of cooperative binding to a multi-site protein was developed by A.V. Hill.&lt;ref name=Hill1910&gt;Hill, A. V. (1910) The possible effects of the aggregation of the molecules of haemoglobin on its dissociation curves. J Physiol 40: iv-vii.&lt;/ref&gt; Drawing on observations of oxygen binding to haemoglobin, Hill suggested a phenomenological equation that linked fractional saturation to ligand concentration, an association constant and an exponent now called the &quot;Hill coefficent&quot;:

&lt;math&gt;
\bar{Y} = \frac{[X]^{n_H}}{K_d+ [X]^{n_H}}
&lt;/math&gt;

where K&lt;sub&gt;f&lt;/sub&gt; denotes an apparent dissociation constant, [X] denotes ligand concentration and n&lt;sub&gt;H&lt;/sub&gt; is the Hill coefficient.

If n&lt;sub&gt;H&lt;/sub&gt;&lt;1, the system exhibits negative negative cooperativity, and if n&lt;sub&gt;_H&lt;/sub&gt;&gt;1, we have positive cooperativity. The total number of ligand binding sites is an upper bound for n&lt;sub&gt;H&lt;/sub&gt;.  The Hill plot, obtained by plotting &lt;math&gt;\log \frac{\bar{Y}}{1-\bar{Y}}&lt;/math&gt; versus log([X]) is linear, with slope n&lt;sub&gt;H&lt;/sub&gt; and intercept  log(K). This means that cooperativity is assumed to be fixed, i.e. it does not change with saturation. It also means that cooperativity is solely a property of ligand molecules, rather than a property of binding sites, which always exhibit the same affinity.

[FIGURE: Hill plot]

== The Adair equation ==

The work of Adair&lt;ref name=Adair1925&gt; Adair, G.S. The hemoglobin system. IV. The oxygen dissociation curve of hemoglobin. J Biol Chem 63:529-545&lt;/ref&gt; and later Klotz&lt;ref name=Klotz1946a&gt; Klotz, I.M. (1946) The Application of the Law of Mass Action to Binding by Proteins. Interactions with Calcium. Arch Biochem 9:109-117&lt;/ref&gt; changed this view of cooperativity, and recognised that cooperativity was not a fixed term, but dependent on ligand saturation.

G.S. Adair&lt;ref name=Adair1925/&gt; also considered hemoglobin binding to oxygen, but took into account more information about the nature of hemoglobin, and in particular, the existence of four oxygen binding sites. He also worked from the assumption that fully saturated hemoglobin is formed in stages and that intermediate forms with one, two, or three bound oxygen molecules exist. The formation of each intermediate stage from unbound hemoglobin can be described using a macroscopic association constant K&lt;sub&gt;i&lt;/sub&gt;. For a reaction of the form &lt;math&gt; P+X \rightarrow PX &lt;/math&gt; governed by an association constant K&lt;sub&gt;A&lt;/sub&gt;, we have &lt;math&gt;[PX]=[P][X]K_A&lt;/math&gt; at equilibrium. This allows us to express &lt;math&gt;\bar{Y}&lt;/math&gt; in terms of ligand concentration and the K&lt;sub&gt;i&lt;/sub&gt;:

&lt;math&gt;
\begin{array}{llcl}
\bar{Y}         &amp; =     &amp; \frac{PX+2PX_2+3PX_3+4PX_4}{4(P+PX+PX_2+PX_3+PX_4)}   &amp; = \\[0.2 cm]
                &amp; =     &amp; \frac{K_I[X]+2K_{II}X^2+3K_{III}X^3+4k_{IV}X^4}{4(1+K_1[X]+K_{II}X^2+K_{III}X^3+K_{IV}X^4)}
\end{array}
&lt;/math&gt;

== References ==
 &lt;references /&gt;</text>
    </revision>
    <revision>
      <id>1562</id>
      <parentid>1561</parentid>
      <timestamp>2012-08-31T22:11:29Z</timestamp>
      <contributor>
        <username>Mstefan</username>
        <id>25</id>
      </contributor>
      <comment>/* The Adair equation */</comment>
      <sha1>6ltodkuzqde0i0mqu37gr8uallmia8u</sha1>
      <text xml:space="preserve" bytes="6926">Cooperative binding occurs if the binding of a ligand increases non-linearly with the concentration of ligand. This can be due for instance to an affinity for the ligand depending on the amount of ligand bound. Cooperativity can be positive or negative. A protein that does not display cooperativity is called non-cooperative.


== History and definitions ==

In 1904, Christian Bohr studied hemoglobin binding to oxygen under different conditions.&lt;ref name=Bohr1904&gt; Bohr, C., Hasselbalch, K., and Krogh, A. (1904) Ueber einen in biologischer Beziehung wichtigen Einfluss, den die Kohlens&amp;auml;urespannung des Blutes auf dessen Sauerstoffbindung &amp;uuml;bt. 
Skandinavisches Archiv Für Physiologie, 16(2): 402-412 &lt;/ref&gt; When plotting hemoglobin saturation with oxygen as a function of the partial pressure of oxygen, he obtained a sigmoidal (or &quot;S-shaped&quot;) curve. This indicates that the more oxygen is bound to hemoglobin, the easier it is for more oxygen to bind - until all binding sites are saturated. In addition, Bohr noticed that increasing CO&lt;sub&gt;2&lt;/sub&gt; pressure shifted this curve to the right - i.e. higher concentrations of CO&lt;sub&gt;2&lt;/sub&gt; make it more difficult for hemoglobin to bind oxygen.&lt;ref name=Bohr1904/&gt; This latter phenomenon is known as the &quot;Bohr effect&quot;.

What Bohr observed in hemoglobin were two different kinds of cooperative binding. A protein is said to exhibit cooperative binding if ligand binding scales non-linearly with ligand concentration. Cooperativity can be positive (if binding of a ligand molecule increases the protein's apparent affinity, and hence increases the chance of another ligand molecule binding) or negative (if binding of a ligand molecule decreases affinity and hence makes binding of other ligand molecules less likely). The concept of cooperative binding only applies to molecules or complexes with more than one ligand binding sites. If several ligand binding sites exist, but ligand binding to any one site does not affect the others, the protein is said to be non-cooperative. Cooperativity can be homotropic, if a ligand influences the binding of ligands of the same kind, or heterotropic, if it influences binding of other kinds of ligands (reviewed in &lt;ref name=Endler2012&gt; Endler, L. and Stefan, M.I. and Edelstein, S. and Le Nov&amp;egrave;re, N. (2012) Using chemical kinetics to model neuronal signalling pathways. In: Computational Systems Neurobiology, N. Le Nov&amp;egrave;re (ed)&lt;/ref&gt;).

In the case of hemoglobin, we have homotropic positive cooperativity (binding of oxygen facilitates binding of more oxygen) and heterotropic negative cooperativity (binding of CO&lt;sub&gt;2&lt;/sub&gt; reduces hemoglobin's facility to bind oxygen.)

When studying cooperativity, it is useful to consider the &quot;fractional occupancy&quot; &lt;math&gt;\bar{Y} &lt;/math&gt; of a protein with a given ligand, which is defined as the number of ligand-bound binding sites divided by the total number of ligand binding sites:

&lt;math&gt;
\bar{Y}=\frac{[\text{bound sites}]}{[\text{bound sites}]+[\text{unbound sites}]} = \frac{[\text{bound sites}]}{[\text{total sites}]}
&lt;/math&gt;

If &lt;math&gt;\bar{Y}=0&lt;/math&gt;, then the protein is completely unbound, and if &lt;math&gt;\bar{Y}=1&lt;/math&gt;, it is completely saturated. If the plot of &lt;math&gt;\bar{Y}&lt;/math&gt; at equilibrium as a function of ligand concentration is sigmoidal in shape, this indicates positive cooperativity. If it is not, no statement can be made about cooperativity from looking at this plot alone.

Many proteins are said to be activated or in other ways regulated by cooperative ligand binding. It is important to note though, that the extent of activation does not necessarily coincide with &lt;math&gt;\bar{Y}&lt;/math&gt;, nor is there a simple dependence.

[FIGURE: Rbar != Ybar]

== The Hill equation ==

Throughout the 20&lt;sup&gt;th&lt;/sup&gt; century, various frameworks have been developed to describe binding of ligand to a protein with more than one binding site and cooperative effects observed in this context (reviewed in &lt;ref name=Wyman1990&gt;{{cite pmid|5357210}}&lt;/ref&gt;). The first description of cooperative binding to a multi-site protein was developed by A.V. Hill.&lt;ref name=Hill1910&gt;Hill, A. V. (1910) The possible effects of the aggregation of the molecules of haemoglobin on its dissociation curves. J Physiol 40: iv-vii.&lt;/ref&gt; Drawing on observations of oxygen binding to haemoglobin, Hill suggested a phenomenological equation that linked fractional saturation to ligand concentration, an association constant and an exponent now called the &quot;Hill coefficent&quot;:

&lt;math&gt;
\bar{Y} = \frac{[X]^{n_H}}{K_d+ [X]^{n_H}}
&lt;/math&gt;

where K&lt;sub&gt;f&lt;/sub&gt; denotes an apparent dissociation constant, [X] denotes ligand concentration and n&lt;sub&gt;H&lt;/sub&gt; is the Hill coefficient.

If n&lt;sub&gt;H&lt;/sub&gt;&lt;1, the system exhibits negative negative cooperativity, and if n&lt;sub&gt;_H&lt;/sub&gt;&gt;1, we have positive cooperativity. The total number of ligand binding sites is an upper bound for n&lt;sub&gt;H&lt;/sub&gt;.  The Hill plot, obtained by plotting &lt;math&gt;\log \frac{\bar{Y}}{1-\bar{Y}}&lt;/math&gt; versus log([X]) is linear, with slope n&lt;sub&gt;H&lt;/sub&gt; and intercept  log(K). This means that cooperativity is assumed to be fixed, i.e. it does not change with saturation. It also means that cooperativity is solely a property of ligand molecules, rather than a property of binding sites, which always exhibit the same affinity.

[FIGURE: Hill plot]

== The Adair equation ==

The work of Adair&lt;ref name=Adair1925&gt; Adair, G.S. The hemoglobin system. IV. The oxygen dissociation curve of hemoglobin. J Biol Chem 63:529-545&lt;/ref&gt; and later Klotz&lt;ref name=Klotz1946a&gt; Klotz, I.M. (1946) The Application of the Law of Mass Action to Binding by Proteins. Interactions with Calcium. Arch Biochem 9:109-117&lt;/ref&gt; changed this view of cooperativity, and recognised that cooperativity was not a fixed term, but dependent on ligand saturation.

G.S. Adair&lt;ref name=Adair1925/&gt; also considered hemoglobin binding to oxygen, but took into account more information about the nature of hemoglobin, and in particular, the existence of four oxygen binding sites. He also worked from the assumption that fully saturated hemoglobin is formed in stages and that intermediate forms with one, two, or three bound oxygen molecules exist. The formation of each intermediate stage from unbound hemoglobin can be described using a macroscopic association constant K&lt;sub&gt;i&lt;/sub&gt;. For a reaction of the form &lt;math&gt; P+X \rightarrow PX &lt;/math&gt; governed by an association constant K&lt;sub&gt;A&lt;/sub&gt;, we have &lt;math&gt;[PX]=[P][X]K_A&lt;/math&gt; at equilibrium. This allows us to express &lt;math&gt;\bar{Y}&lt;/math&gt; in terms of ligand concentration and the K&lt;sub&gt;i&lt;/sub&gt;:

&lt;math&gt;
\begin{array}{llcl}
\bar{Y}         &amp; =     &amp; \frac{PX+2PX_2+3PX_3+4PX_4}{4(P+PX+PX_2+PX_3+PX_4)}   &amp; = \\[0.5 cm]
                &amp; =     &amp; \frac{K_I[X]+2K_{II}X^2+3K_{III}X^3+4k_{IV}X^4}{4(1+K_1[X]+K_{II}X^2+K_{III}X^3+K_{IV}X^4)}
\end{array}
&lt;/math&gt;

== References ==
 &lt;references /&gt;</text>
    </revision>
    <revision>
      <id>1563</id>
      <parentid>1562</parentid>
      <timestamp>2012-08-31T22:12:03Z</timestamp>
      <contributor>
        <username>Mstefan</username>
        <id>25</id>
      </contributor>
      <comment>/* The Adair equation */</comment>
      <sha1>lp9kf495hnnrkmwc6htr3hf2kwueyal</sha1>
      <text xml:space="preserve" bytes="6980">Cooperative binding occurs if the binding of a ligand increases non-linearly with the concentration of ligand. This can be due for instance to an affinity for the ligand depending on the amount of ligand bound. Cooperativity can be positive or negative. A protein that does not display cooperativity is called non-cooperative.


== History and definitions ==

In 1904, Christian Bohr studied hemoglobin binding to oxygen under different conditions.&lt;ref name=Bohr1904&gt; Bohr, C., Hasselbalch, K., and Krogh, A. (1904) Ueber einen in biologischer Beziehung wichtigen Einfluss, den die Kohlens&amp;auml;urespannung des Blutes auf dessen Sauerstoffbindung &amp;uuml;bt. 
Skandinavisches Archiv Für Physiologie, 16(2): 402-412 &lt;/ref&gt; When plotting hemoglobin saturation with oxygen as a function of the partial pressure of oxygen, he obtained a sigmoidal (or &quot;S-shaped&quot;) curve. This indicates that the more oxygen is bound to hemoglobin, the easier it is for more oxygen to bind - until all binding sites are saturated. In addition, Bohr noticed that increasing CO&lt;sub&gt;2&lt;/sub&gt; pressure shifted this curve to the right - i.e. higher concentrations of CO&lt;sub&gt;2&lt;/sub&gt; make it more difficult for hemoglobin to bind oxygen.&lt;ref name=Bohr1904/&gt; This latter phenomenon is known as the &quot;Bohr effect&quot;.

What Bohr observed in hemoglobin were two different kinds of cooperative binding. A protein is said to exhibit cooperative binding if ligand binding scales non-linearly with ligand concentration. Cooperativity can be positive (if binding of a ligand molecule increases the protein's apparent affinity, and hence increases the chance of another ligand molecule binding) or negative (if binding of a ligand molecule decreases affinity and hence makes binding of other ligand molecules less likely). The concept of cooperative binding only applies to molecules or complexes with more than one ligand binding sites. If several ligand binding sites exist, but ligand binding to any one site does not affect the others, the protein is said to be non-cooperative. Cooperativity can be homotropic, if a ligand influences the binding of ligands of the same kind, or heterotropic, if it influences binding of other kinds of ligands (reviewed in &lt;ref name=Endler2012&gt; Endler, L. and Stefan, M.I. and Edelstein, S. and Le Nov&amp;egrave;re, N. (2012) Using chemical kinetics to model neuronal signalling pathways. In: Computational Systems Neurobiology, N. Le Nov&amp;egrave;re (ed)&lt;/ref&gt;).

In the case of hemoglobin, we have homotropic positive cooperativity (binding of oxygen facilitates binding of more oxygen) and heterotropic negative cooperativity (binding of CO&lt;sub&gt;2&lt;/sub&gt; reduces hemoglobin's facility to bind oxygen.)

When studying cooperativity, it is useful to consider the &quot;fractional occupancy&quot; &lt;math&gt;\bar{Y} &lt;/math&gt; of a protein with a given ligand, which is defined as the number of ligand-bound binding sites divided by the total number of ligand binding sites:

&lt;math&gt;
\bar{Y}=\frac{[\text{bound sites}]}{[\text{bound sites}]+[\text{unbound sites}]} = \frac{[\text{bound sites}]}{[\text{total sites}]}
&lt;/math&gt;

If &lt;math&gt;\bar{Y}=0&lt;/math&gt;, then the protein is completely unbound, and if &lt;math&gt;\bar{Y}=1&lt;/math&gt;, it is completely saturated. If the plot of &lt;math&gt;\bar{Y}&lt;/math&gt; at equilibrium as a function of ligand concentration is sigmoidal in shape, this indicates positive cooperativity. If it is not, no statement can be made about cooperativity from looking at this plot alone.

Many proteins are said to be activated or in other ways regulated by cooperative ligand binding. It is important to note though, that the extent of activation does not necessarily coincide with &lt;math&gt;\bar{Y}&lt;/math&gt;, nor is there a simple dependence.

[FIGURE: Rbar != Ybar]

== The Hill equation ==

Throughout the 20&lt;sup&gt;th&lt;/sup&gt; century, various frameworks have been developed to describe binding of ligand to a protein with more than one binding site and cooperative effects observed in this context (reviewed in &lt;ref name=Wyman1990&gt;{{cite pmid|5357210}}&lt;/ref&gt;). The first description of cooperative binding to a multi-site protein was developed by A.V. Hill.&lt;ref name=Hill1910&gt;Hill, A. V. (1910) The possible effects of the aggregation of the molecules of haemoglobin on its dissociation curves. J Physiol 40: iv-vii.&lt;/ref&gt; Drawing on observations of oxygen binding to haemoglobin, Hill suggested a phenomenological equation that linked fractional saturation to ligand concentration, an association constant and an exponent now called the &quot;Hill coefficent&quot;:

&lt;math&gt;
\bar{Y} = \frac{[X]^{n_H}}{K_d+ [X]^{n_H}}
&lt;/math&gt;

where K&lt;sub&gt;f&lt;/sub&gt; denotes an apparent dissociation constant, [X] denotes ligand concentration and n&lt;sub&gt;H&lt;/sub&gt; is the Hill coefficient.

If n&lt;sub&gt;H&lt;/sub&gt;&lt;1, the system exhibits negative negative cooperativity, and if n&lt;sub&gt;_H&lt;/sub&gt;&gt;1, we have positive cooperativity. The total number of ligand binding sites is an upper bound for n&lt;sub&gt;H&lt;/sub&gt;.  The Hill plot, obtained by plotting &lt;math&gt;\log \frac{\bar{Y}}{1-\bar{Y}}&lt;/math&gt; versus log([X]) is linear, with slope n&lt;sub&gt;H&lt;/sub&gt; and intercept  log(K). This means that cooperativity is assumed to be fixed, i.e. it does not change with saturation. It also means that cooperativity is solely a property of ligand molecules, rather than a property of binding sites, which always exhibit the same affinity.

[FIGURE: Hill plot]

== The Adair equation ==

The work of Adair&lt;ref name=Adair1925&gt; Adair, G.S. The hemoglobin system. IV. The oxygen dissociation curve of hemoglobin. J Biol Chem 63:529-545&lt;/ref&gt; and later Klotz&lt;ref name=Klotz1946a&gt; Klotz, I.M. (1946) The Application of the Law of Mass Action to Binding by Proteins. Interactions with Calcium. Arch Biochem 9:109-117&lt;/ref&gt; changed this view of cooperativity, and recognised that cooperativity was not a fixed term, but dependent on ligand saturation.

G.S. Adair&lt;ref name=Adair1925/&gt; also considered hemoglobin binding to oxygen, but took into account more information about the nature of hemoglobin, and in particular, the existence of four oxygen binding sites. He also worked from the assumption that fully saturated hemoglobin is formed in stages and that intermediate forms with one, two, or three bound oxygen molecules exist. The formation of each intermediate stage from unbound hemoglobin can be described using a macroscopic association constant K&lt;sub&gt;i&lt;/sub&gt;. For a reaction of the form &lt;math&gt; P+X \rightarrow PX &lt;/math&gt; governed by an association constant K&lt;sub&gt;A&lt;/sub&gt;, we have &lt;math&gt;[PX]=[P][X]K_A&lt;/math&gt; at equilibrium. This allows us to express &lt;math&gt;\bar{Y}&lt;/math&gt; in terms of ligand concentration and the K&lt;sub&gt;i&lt;/sub&gt;:

&lt;math&gt;
\begin{array}{llcl}
\bar{Y}         &amp; =     &amp; \frac{PX+2PX_2+3PX_3+4PX_4}{4(P+PX+PX_2+PX_3+PX_4)}   &amp; = \\[0.5 cm]
                &amp; =     &amp; \frac{K_I[X]+2K_{II}X^2+3K_{III}X^3+4k_{IV}X^4}{4(1+K_1[X]+K_{II}X^2+K_{III}X^3+K_{IV}X^4)}
\end{array}
&lt;/math&gt;

Or, for any protein with ''n'' ligand binding sites:

== References ==
 &lt;references /&gt;</text>
    </revision>
    <revision>
      <id>1564</id>
      <parentid>1563</parentid>
      <timestamp>2012-08-31T22:12:44Z</timestamp>
      <contributor>
        <username>Mstefan</username>
        <id>25</id>
      </contributor>
      <comment>/* The Adair equation */</comment>
      <sha1>8683yykibdipvdqumjsyimi8pvsyi98</sha1>
      <text xml:space="preserve" bytes="7108">Cooperative binding occurs if the binding of a ligand increases non-linearly with the concentration of ligand. This can be due for instance to an affinity for the ligand depending on the amount of ligand bound. Cooperativity can be positive or negative. A protein that does not display cooperativity is called non-cooperative.


== History and definitions ==

In 1904, Christian Bohr studied hemoglobin binding to oxygen under different conditions.&lt;ref name=Bohr1904&gt; Bohr, C., Hasselbalch, K., and Krogh, A. (1904) Ueber einen in biologischer Beziehung wichtigen Einfluss, den die Kohlens&amp;auml;urespannung des Blutes auf dessen Sauerstoffbindung &amp;uuml;bt. 
Skandinavisches Archiv Für Physiologie, 16(2): 402-412 &lt;/ref&gt; When plotting hemoglobin saturation with oxygen as a function of the partial pressure of oxygen, he obtained a sigmoidal (or &quot;S-shaped&quot;) curve. This indicates that the more oxygen is bound to hemoglobin, the easier it is for more oxygen to bind - until all binding sites are saturated. In addition, Bohr noticed that increasing CO&lt;sub&gt;2&lt;/sub&gt; pressure shifted this curve to the right - i.e. higher concentrations of CO&lt;sub&gt;2&lt;/sub&gt; make it more difficult for hemoglobin to bind oxygen.&lt;ref name=Bohr1904/&gt; This latter phenomenon is known as the &quot;Bohr effect&quot;.

What Bohr observed in hemoglobin were two different kinds of cooperative binding. A protein is said to exhibit cooperative binding if ligand binding scales non-linearly with ligand concentration. Cooperativity can be positive (if binding of a ligand molecule increases the protein's apparent affinity, and hence increases the chance of another ligand molecule binding) or negative (if binding of a ligand molecule decreases affinity and hence makes binding of other ligand molecules less likely). The concept of cooperative binding only applies to molecules or complexes with more than one ligand binding sites. If several ligand binding sites exist, but ligand binding to any one site does not affect the others, the protein is said to be non-cooperative. Cooperativity can be homotropic, if a ligand influences the binding of ligands of the same kind, or heterotropic, if it influences binding of other kinds of ligands (reviewed in &lt;ref name=Endler2012&gt; Endler, L. and Stefan, M.I. and Edelstein, S. and Le Nov&amp;egrave;re, N. (2012) Using chemical kinetics to model neuronal signalling pathways. In: Computational Systems Neurobiology, N. Le Nov&amp;egrave;re (ed)&lt;/ref&gt;).

In the case of hemoglobin, we have homotropic positive cooperativity (binding of oxygen facilitates binding of more oxygen) and heterotropic negative cooperativity (binding of CO&lt;sub&gt;2&lt;/sub&gt; reduces hemoglobin's facility to bind oxygen.)

When studying cooperativity, it is useful to consider the &quot;fractional occupancy&quot; &lt;math&gt;\bar{Y} &lt;/math&gt; of a protein with a given ligand, which is defined as the number of ligand-bound binding sites divided by the total number of ligand binding sites:

&lt;math&gt;
\bar{Y}=\frac{[\text{bound sites}]}{[\text{bound sites}]+[\text{unbound sites}]} = \frac{[\text{bound sites}]}{[\text{total sites}]}
&lt;/math&gt;

If &lt;math&gt;\bar{Y}=0&lt;/math&gt;, then the protein is completely unbound, and if &lt;math&gt;\bar{Y}=1&lt;/math&gt;, it is completely saturated. If the plot of &lt;math&gt;\bar{Y}&lt;/math&gt; at equilibrium as a function of ligand concentration is sigmoidal in shape, this indicates positive cooperativity. If it is not, no statement can be made about cooperativity from looking at this plot alone.

Many proteins are said to be activated or in other ways regulated by cooperative ligand binding. It is important to note though, that the extent of activation does not necessarily coincide with &lt;math&gt;\bar{Y}&lt;/math&gt;, nor is there a simple dependence.

[FIGURE: Rbar != Ybar]

== The Hill equation ==

Throughout the 20&lt;sup&gt;th&lt;/sup&gt; century, various frameworks have been developed to describe binding of ligand to a protein with more than one binding site and cooperative effects observed in this context (reviewed in &lt;ref name=Wyman1990&gt;{{cite pmid|5357210}}&lt;/ref&gt;). The first description of cooperative binding to a multi-site protein was developed by A.V. Hill.&lt;ref name=Hill1910&gt;Hill, A. V. (1910) The possible effects of the aggregation of the molecules of haemoglobin on its dissociation curves. J Physiol 40: iv-vii.&lt;/ref&gt; Drawing on observations of oxygen binding to haemoglobin, Hill suggested a phenomenological equation that linked fractional saturation to ligand concentration, an association constant and an exponent now called the &quot;Hill coefficent&quot;:

&lt;math&gt;
\bar{Y} = \frac{[X]^{n_H}}{K_d+ [X]^{n_H}}
&lt;/math&gt;

where K&lt;sub&gt;f&lt;/sub&gt; denotes an apparent dissociation constant, [X] denotes ligand concentration and n&lt;sub&gt;H&lt;/sub&gt; is the Hill coefficient.

If n&lt;sub&gt;H&lt;/sub&gt;&lt;1, the system exhibits negative negative cooperativity, and if n&lt;sub&gt;_H&lt;/sub&gt;&gt;1, we have positive cooperativity. The total number of ligand binding sites is an upper bound for n&lt;sub&gt;H&lt;/sub&gt;.  The Hill plot, obtained by plotting &lt;math&gt;\log \frac{\bar{Y}}{1-\bar{Y}}&lt;/math&gt; versus log([X]) is linear, with slope n&lt;sub&gt;H&lt;/sub&gt; and intercept  log(K). This means that cooperativity is assumed to be fixed, i.e. it does not change with saturation. It also means that cooperativity is solely a property of ligand molecules, rather than a property of binding sites, which always exhibit the same affinity.

[FIGURE: Hill plot]

== The Adair equation ==

The work of Adair&lt;ref name=Adair1925&gt; Adair, G.S. The hemoglobin system. IV. The oxygen dissociation curve of hemoglobin. J Biol Chem 63:529-545&lt;/ref&gt; and later Klotz&lt;ref name=Klotz1946a&gt; Klotz, I.M. (1946) The Application of the Law of Mass Action to Binding by Proteins. Interactions with Calcium. Arch Biochem 9:109-117&lt;/ref&gt; changed this view of cooperativity, and recognised that cooperativity was not a fixed term, but dependent on ligand saturation.

G.S. Adair&lt;ref name=Adair1925/&gt; also considered hemoglobin binding to oxygen, but took into account more information about the nature of hemoglobin, and in particular, the existence of four oxygen binding sites. He also worked from the assumption that fully saturated hemoglobin is formed in stages and that intermediate forms with one, two, or three bound oxygen molecules exist. The formation of each intermediate stage from unbound hemoglobin can be described using a macroscopic association constant K&lt;sub&gt;i&lt;/sub&gt;. For a reaction of the form &lt;math&gt; P+X \rightarrow PX &lt;/math&gt; governed by an association constant K&lt;sub&gt;A&lt;/sub&gt;, we have &lt;math&gt;[PX]=[P][X]K_A&lt;/math&gt; at equilibrium. This allows us to express &lt;math&gt;\bar{Y}&lt;/math&gt; in terms of ligand concentration and the K&lt;sub&gt;i&lt;/sub&gt;:

&lt;math&gt;
\begin{array}{llcl}
\bar{Y}         &amp; =     &amp; \frac{PX+2PX_2+3PX_3+4PX_4}{4(P+PX+PX_2+PX_3+PX_4)}   &amp; = \\[0.5 cm]
                &amp; =     &amp; \frac{K_I[X]+2K_{II}X^2+3K_{III}X^3+4k_{IV}X^4}{4(1+K_1[X]+K_{II}X^2+K_{III}X^3+K_{IV}X^4)}
\end{array}
&lt;/math&gt;

Or, for any protein with ''n'' ligand binding sites:

&lt;math&gt;
\bar{Y}=\frac{1}{n}\frac{K_I[X] + 2K_{II}[X]^2 + \ldots + nK_{n} [X]^n}{1+K_I[X]+K_{II}[X]^2+ \ldots +K_n[X]^n}
&lt;/math&gt;

== References ==
 &lt;references /&gt;</text>
    </revision>
    <revision>
      <id>1565</id>
      <parentid>1564</parentid>
      <timestamp>2012-08-31T22:13:49Z</timestamp>
      <contributor>
        <username>Mstefan</username>
        <id>25</id>
      </contributor>
      <comment>/* The Adair equation */</comment>
      <sha1>q3kcwi2b6jlu66yclpe6vkqb7lhx6u3</sha1>
      <text xml:space="preserve" bytes="7258">Cooperative binding occurs if the binding of a ligand increases non-linearly with the concentration of ligand. This can be due for instance to an affinity for the ligand depending on the amount of ligand bound. Cooperativity can be positive or negative. A protein that does not display cooperativity is called non-cooperative.


== History and definitions ==

In 1904, Christian Bohr studied hemoglobin binding to oxygen under different conditions.&lt;ref name=Bohr1904&gt; Bohr, C., Hasselbalch, K., and Krogh, A. (1904) Ueber einen in biologischer Beziehung wichtigen Einfluss, den die Kohlens&amp;auml;urespannung des Blutes auf dessen Sauerstoffbindung &amp;uuml;bt. 
Skandinavisches Archiv Für Physiologie, 16(2): 402-412 &lt;/ref&gt; When plotting hemoglobin saturation with oxygen as a function of the partial pressure of oxygen, he obtained a sigmoidal (or &quot;S-shaped&quot;) curve. This indicates that the more oxygen is bound to hemoglobin, the easier it is for more oxygen to bind - until all binding sites are saturated. In addition, Bohr noticed that increasing CO&lt;sub&gt;2&lt;/sub&gt; pressure shifted this curve to the right - i.e. higher concentrations of CO&lt;sub&gt;2&lt;/sub&gt; make it more difficult for hemoglobin to bind oxygen.&lt;ref name=Bohr1904/&gt; This latter phenomenon is known as the &quot;Bohr effect&quot;.

What Bohr observed in hemoglobin were two different kinds of cooperative binding. A protein is said to exhibit cooperative binding if ligand binding scales non-linearly with ligand concentration. Cooperativity can be positive (if binding of a ligand molecule increases the protein's apparent affinity, and hence increases the chance of another ligand molecule binding) or negative (if binding of a ligand molecule decreases affinity and hence makes binding of other ligand molecules less likely). The concept of cooperative binding only applies to molecules or complexes with more than one ligand binding sites. If several ligand binding sites exist, but ligand binding to any one site does not affect the others, the protein is said to be non-cooperative. Cooperativity can be homotropic, if a ligand influences the binding of ligands of the same kind, or heterotropic, if it influences binding of other kinds of ligands (reviewed in &lt;ref name=Endler2012&gt; Endler, L. and Stefan, M.I. and Edelstein, S. and Le Nov&amp;egrave;re, N. (2012) Using chemical kinetics to model neuronal signalling pathways. In: Computational Systems Neurobiology, N. Le Nov&amp;egrave;re (ed)&lt;/ref&gt;).

In the case of hemoglobin, we have homotropic positive cooperativity (binding of oxygen facilitates binding of more oxygen) and heterotropic negative cooperativity (binding of CO&lt;sub&gt;2&lt;/sub&gt; reduces hemoglobin's facility to bind oxygen.)

When studying cooperativity, it is useful to consider the &quot;fractional occupancy&quot; &lt;math&gt;\bar{Y} &lt;/math&gt; of a protein with a given ligand, which is defined as the number of ligand-bound binding sites divided by the total number of ligand binding sites:

&lt;math&gt;
\bar{Y}=\frac{[\text{bound sites}]}{[\text{bound sites}]+[\text{unbound sites}]} = \frac{[\text{bound sites}]}{[\text{total sites}]}
&lt;/math&gt;

If &lt;math&gt;\bar{Y}=0&lt;/math&gt;, then the protein is completely unbound, and if &lt;math&gt;\bar{Y}=1&lt;/math&gt;, it is completely saturated. If the plot of &lt;math&gt;\bar{Y}&lt;/math&gt; at equilibrium as a function of ligand concentration is sigmoidal in shape, this indicates positive cooperativity. If it is not, no statement can be made about cooperativity from looking at this plot alone.

Many proteins are said to be activated or in other ways regulated by cooperative ligand binding. It is important to note though, that the extent of activation does not necessarily coincide with &lt;math&gt;\bar{Y}&lt;/math&gt;, nor is there a simple dependence.

[FIGURE: Rbar != Ybar]

== The Hill equation ==

Throughout the 20&lt;sup&gt;th&lt;/sup&gt; century, various frameworks have been developed to describe binding of ligand to a protein with more than one binding site and cooperative effects observed in this context (reviewed in &lt;ref name=Wyman1990&gt;{{cite pmid|5357210}}&lt;/ref&gt;). The first description of cooperative binding to a multi-site protein was developed by A.V. Hill.&lt;ref name=Hill1910&gt;Hill, A. V. (1910) The possible effects of the aggregation of the molecules of haemoglobin on its dissociation curves. J Physiol 40: iv-vii.&lt;/ref&gt; Drawing on observations of oxygen binding to haemoglobin, Hill suggested a phenomenological equation that linked fractional saturation to ligand concentration, an association constant and an exponent now called the &quot;Hill coefficent&quot;:

&lt;math&gt;
\bar{Y} = \frac{[X]^{n_H}}{K_d+ [X]^{n_H}}
&lt;/math&gt;

where K&lt;sub&gt;f&lt;/sub&gt; denotes an apparent dissociation constant, [X] denotes ligand concentration and n&lt;sub&gt;H&lt;/sub&gt; is the Hill coefficient.

If n&lt;sub&gt;H&lt;/sub&gt;&lt;1, the system exhibits negative negative cooperativity, and if n&lt;sub&gt;_H&lt;/sub&gt;&gt;1, we have positive cooperativity. The total number of ligand binding sites is an upper bound for n&lt;sub&gt;H&lt;/sub&gt;.  The Hill plot, obtained by plotting &lt;math&gt;\log \frac{\bar{Y}}{1-\bar{Y}}&lt;/math&gt; versus log([X]) is linear, with slope n&lt;sub&gt;H&lt;/sub&gt; and intercept  log(K). This means that cooperativity is assumed to be fixed, i.e. it does not change with saturation. It also means that cooperativity is solely a property of ligand molecules, rather than a property of binding sites, which always exhibit the same affinity.

[FIGURE: Hill plot]

== The Adair equation ==

The work of Adair&lt;ref name=Adair1925&gt; Adair, G.S. The hemoglobin system. IV. The oxygen dissociation curve of hemoglobin. J Biol Chem 63:529-545&lt;/ref&gt; and later Klotz&lt;ref name=Klotz1946a&gt; Klotz, I.M. (1946) The Application of the Law of Mass Action to Binding by Proteins. Interactions with Calcium. Arch Biochem 9:109-117&lt;/ref&gt; changed this view of cooperativity, and recognised that cooperativity was not a fixed term, but dependent on ligand saturation.

G.S. Adair&lt;ref name=Adair1925/&gt; also considered hemoglobin binding to oxygen, but took into account more information about the nature of hemoglobin, and in particular, the existence of four oxygen binding sites. He also worked from the assumption that fully saturated hemoglobin is formed in stages and that intermediate forms with one, two, or three bound oxygen molecules exist. The formation of each intermediate stage from unbound hemoglobin can be described using a macroscopic association constant K&lt;sub&gt;i&lt;/sub&gt;. For a reaction of the form &lt;math&gt; P+X \rightarrow PX &lt;/math&gt; governed by an association constant K&lt;sub&gt;A&lt;/sub&gt;, we have &lt;math&gt;[PX]=[P][X]K_A&lt;/math&gt; at equilibrium. This allows us to express &lt;math&gt;\bar{Y}&lt;/math&gt; in terms of ligand concentration and the K&lt;sub&gt;i&lt;/sub&gt;:

&lt;math&gt;
\begin{array}{llcl}
\bar{Y}         &amp; =     &amp; \frac{PX+2PX_2+3PX_3+4PX_4}{4(P+PX+PX_2+PX_3+PX_4)}   &amp; = \\[0.5 cm]
                &amp; =     &amp; \frac{K_I[X]+2K_{II}X^2+3K_{III}X^3+4k_{IV}X^4}{4(1+K_1[X]+K_{II}X^2+K_{III}X^3+K_{IV}X^4)}
\end{array}
&lt;/math&gt;

Or, for any protein with ''n'' ligand binding sites:

&lt;math&gt;
\bar{Y}=\frac{1}{n}\frac{K_I[X] + 2K_{II}[X]^2 + \ldots + nK_{n} [X]^n}{1+K_I[X]+K_{II}[X]^2+ \ldots +K_n[X]^n}
&lt;/math&gt;

where n denotes the number of binding sites and each K&lt;sub&gt;i&lt;/sub&gt; is a combined association constant, describing the binding of i ligand molecules.

== References ==
 &lt;references /&gt;</text>
    </revision>
    <revision>
      <id>1566</id>
      <parentid>1565</parentid>
      <timestamp>2012-08-31T22:14:19Z</timestamp>
      <contributor>
        <username>Mstefan</username>
        <id>25</id>
      </contributor>
      <comment>/* The Adair equation */</comment>
      <sha1>osypzano0agb2202h3rb927smxm214i</sha1>
      <text xml:space="preserve" bytes="7266">Cooperative binding occurs if the binding of a ligand increases non-linearly with the concentration of ligand. This can be due for instance to an affinity for the ligand depending on the amount of ligand bound. Cooperativity can be positive or negative. A protein that does not display cooperativity is called non-cooperative.


== History and definitions ==

In 1904, Christian Bohr studied hemoglobin binding to oxygen under different conditions.&lt;ref name=Bohr1904&gt; Bohr, C., Hasselbalch, K., and Krogh, A. (1904) Ueber einen in biologischer Beziehung wichtigen Einfluss, den die Kohlens&amp;auml;urespannung des Blutes auf dessen Sauerstoffbindung &amp;uuml;bt. 
Skandinavisches Archiv Für Physiologie, 16(2): 402-412 &lt;/ref&gt; When plotting hemoglobin saturation with oxygen as a function of the partial pressure of oxygen, he obtained a sigmoidal (or &quot;S-shaped&quot;) curve. This indicates that the more oxygen is bound to hemoglobin, the easier it is for more oxygen to bind - until all binding sites are saturated. In addition, Bohr noticed that increasing CO&lt;sub&gt;2&lt;/sub&gt; pressure shifted this curve to the right - i.e. higher concentrations of CO&lt;sub&gt;2&lt;/sub&gt; make it more difficult for hemoglobin to bind oxygen.&lt;ref name=Bohr1904/&gt; This latter phenomenon is known as the &quot;Bohr effect&quot;.

What Bohr observed in hemoglobin were two different kinds of cooperative binding. A protein is said to exhibit cooperative binding if ligand binding scales non-linearly with ligand concentration. Cooperativity can be positive (if binding of a ligand molecule increases the protein's apparent affinity, and hence increases the chance of another ligand molecule binding) or negative (if binding of a ligand molecule decreases affinity and hence makes binding of other ligand molecules less likely). The concept of cooperative binding only applies to molecules or complexes with more than one ligand binding sites. If several ligand binding sites exist, but ligand binding to any one site does not affect the others, the protein is said to be non-cooperative. Cooperativity can be homotropic, if a ligand influences the binding of ligands of the same kind, or heterotropic, if it influences binding of other kinds of ligands (reviewed in &lt;ref name=Endler2012&gt; Endler, L. and Stefan, M.I. and Edelstein, S. and Le Nov&amp;egrave;re, N. (2012) Using chemical kinetics to model neuronal signalling pathways. In: Computational Systems Neurobiology, N. Le Nov&amp;egrave;re (ed)&lt;/ref&gt;).

In the case of hemoglobin, we have homotropic positive cooperativity (binding of oxygen facilitates binding of more oxygen) and heterotropic negative cooperativity (binding of CO&lt;sub&gt;2&lt;/sub&gt; reduces hemoglobin's facility to bind oxygen.)

When studying cooperativity, it is useful to consider the &quot;fractional occupancy&quot; &lt;math&gt;\bar{Y} &lt;/math&gt; of a protein with a given ligand, which is defined as the number of ligand-bound binding sites divided by the total number of ligand binding sites:

&lt;math&gt;
\bar{Y}=\frac{[\text{bound sites}]}{[\text{bound sites}]+[\text{unbound sites}]} = \frac{[\text{bound sites}]}{[\text{total sites}]}
&lt;/math&gt;

If &lt;math&gt;\bar{Y}=0&lt;/math&gt;, then the protein is completely unbound, and if &lt;math&gt;\bar{Y}=1&lt;/math&gt;, it is completely saturated. If the plot of &lt;math&gt;\bar{Y}&lt;/math&gt; at equilibrium as a function of ligand concentration is sigmoidal in shape, this indicates positive cooperativity. If it is not, no statement can be made about cooperativity from looking at this plot alone.

Many proteins are said to be activated or in other ways regulated by cooperative ligand binding. It is important to note though, that the extent of activation does not necessarily coincide with &lt;math&gt;\bar{Y}&lt;/math&gt;, nor is there a simple dependence.

[FIGURE: Rbar != Ybar]

== The Hill equation ==

Throughout the 20&lt;sup&gt;th&lt;/sup&gt; century, various frameworks have been developed to describe binding of ligand to a protein with more than one binding site and cooperative effects observed in this context (reviewed in &lt;ref name=Wyman1990&gt;{{cite pmid|5357210}}&lt;/ref&gt;). The first description of cooperative binding to a multi-site protein was developed by A.V. Hill.&lt;ref name=Hill1910&gt;Hill, A. V. (1910) The possible effects of the aggregation of the molecules of haemoglobin on its dissociation curves. J Physiol 40: iv-vii.&lt;/ref&gt; Drawing on observations of oxygen binding to haemoglobin, Hill suggested a phenomenological equation that linked fractional saturation to ligand concentration, an association constant and an exponent now called the &quot;Hill coefficent&quot;:

&lt;math&gt;
\bar{Y} = \frac{[X]^{n_H}}{K_d+ [X]^{n_H}}
&lt;/math&gt;

where K&lt;sub&gt;f&lt;/sub&gt; denotes an apparent dissociation constant, [X] denotes ligand concentration and n&lt;sub&gt;H&lt;/sub&gt; is the Hill coefficient.

If n&lt;sub&gt;H&lt;/sub&gt;&lt;1, the system exhibits negative negative cooperativity, and if n&lt;sub&gt;_H&lt;/sub&gt;&gt;1, we have positive cooperativity. The total number of ligand binding sites is an upper bound for n&lt;sub&gt;H&lt;/sub&gt;.  The Hill plot, obtained by plotting &lt;math&gt;\log \frac{\bar{Y}}{1-\bar{Y}}&lt;/math&gt; versus log([X]) is linear, with slope n&lt;sub&gt;H&lt;/sub&gt; and intercept  log(K). This means that cooperativity is assumed to be fixed, i.e. it does not change with saturation. It also means that cooperativity is solely a property of ligand molecules, rather than a property of binding sites, which always exhibit the same affinity.

[FIGURE: Hill plot]

== The Adair equation ==

The work of Adair&lt;ref name=Adair1925&gt; Adair, G.S. The hemoglobin system. IV. The oxygen dissociation curve of hemoglobin. J Biol Chem 63:529-545&lt;/ref&gt; and later Klotz&lt;ref name=Klotz1946a&gt; Klotz, I.M. (1946) The Application of the Law of Mass Action to Binding by Proteins. Interactions with Calcium. Arch Biochem 9:109-117&lt;/ref&gt; changed this view of cooperativity, and recognised that cooperativity was not a fixed term, but dependent on ligand saturation.

G.S. Adair&lt;ref name=Adair1925/&gt; also considered hemoglobin binding to oxygen, but took into account more information about the nature of hemoglobin, and in particular, the existence of four oxygen binding sites. He also worked from the assumption that fully saturated hemoglobin is formed in stages and that intermediate forms with one, two, or three bound oxygen molecules exist. The formation of each intermediate stage from unbound hemoglobin can be described using a macroscopic association constant K&lt;sub&gt;i&lt;/sub&gt;. For a reaction of the form &lt;math&gt; P+X \rightarrow PX &lt;/math&gt; governed by an association constant K&lt;sub&gt;A&lt;/sub&gt;, we have &lt;math&gt;[PX]=[P][X]K_A&lt;/math&gt; at equilibrium. This allows us to express &lt;math&gt;\bar{Y}&lt;/math&gt; in terms of ligand concentration and the K&lt;sub&gt;i&lt;/sub&gt;:

&lt;math&gt;
\begin{array}{llcl}
\bar{Y}         &amp; =     &amp; \frac{PX+2PX_2+3PX_3+4PX_4}{4(P+PX+PX_2+PX_3+PX_4)}   &amp; = \\[0.5 cm]
                &amp; =     &amp; \frac{K_I[X]+2K_{II}X^2+3K_{III}X^3+4k_{IV}X^4}{4(1+K_1[X]+K_{II}X^2+K_{III}X^3+K_{IV}X^4)}
\end{array}
&lt;/math&gt;

Or, for any protein with ''n'' ligand binding sites:

&lt;math&gt;
\bar{Y}=\frac{1}{n}\frac{K_I[X] + 2K_{II}[X]^2 + \ldots + nK_{n} [X]^n}{1+K_I[X]+K_{II}[X]^2+ \ldots +K_n[X]^n}
&lt;/math&gt;

where ''n'' denotes the number of binding sites and each K&lt;sub&gt;i&lt;/sub&gt; is a combined association constant, describing the binding of ''i'' ligand molecules.

== References ==
 &lt;references /&gt;</text>
    </revision>
    <revision>
      <id>1567</id>
      <parentid>1566</parentid>
      <timestamp>2012-08-31T22:15:13Z</timestamp>
      <contributor>
        <username>Mstefan</username>
        <id>25</id>
      </contributor>
      <sha1>eapb76cu1j65xv710r35qrf6qbnsp1j</sha1>
      <text xml:space="preserve" bytes="7292">Cooperative binding occurs if the binding of a ligand increases non-linearly with the concentration of ligand. This can be due for instance to an affinity for the ligand depending on the amount of ligand bound. Cooperativity can be positive or negative. A protein that does not display cooperativity is called non-cooperative.


== History and definitions ==

In 1904, Christian Bohr studied hemoglobin binding to oxygen under different conditions.&lt;ref name=Bohr1904&gt; Bohr, C., Hasselbalch, K., and Krogh, A. (1904) Ueber einen in biologischer Beziehung wichtigen Einfluss, den die Kohlens&amp;auml;urespannung des Blutes auf dessen Sauerstoffbindung &amp;uuml;bt. 
Skandinavisches Archiv Für Physiologie, 16(2): 402-412 &lt;/ref&gt; When plotting hemoglobin saturation with oxygen as a function of the partial pressure of oxygen, he obtained a sigmoidal (or &quot;S-shaped&quot;) curve. This indicates that the more oxygen is bound to hemoglobin, the easier it is for more oxygen to bind - until all binding sites are saturated. In addition, Bohr noticed that increasing CO&lt;sub&gt;2&lt;/sub&gt; pressure shifted this curve to the right - i.e. higher concentrations of CO&lt;sub&gt;2&lt;/sub&gt; make it more difficult for hemoglobin to bind oxygen.&lt;ref name=Bohr1904/&gt; This latter phenomenon is known as the &quot;Bohr effect&quot;.

What Bohr observed in hemoglobin were two different kinds of cooperative binding. A protein is said to exhibit cooperative binding if ligand binding scales non-linearly with ligand concentration. Cooperativity can be positive (if binding of a ligand molecule increases the protein's apparent affinity, and hence increases the chance of another ligand molecule binding) or negative (if binding of a ligand molecule decreases affinity and hence makes binding of other ligand molecules less likely). The concept of cooperative binding only applies to molecules or complexes with more than one ligand binding sites. If several ligand binding sites exist, but ligand binding to any one site does not affect the others, the protein is said to be non-cooperative. Cooperativity can be homotropic, if a ligand influences the binding of ligands of the same kind, or heterotropic, if it influences binding of other kinds of ligands (reviewed in &lt;ref name=Endler2012&gt; Endler, L. and Stefan, M.I. and Edelstein, S. and Le Nov&amp;egrave;re, N. (2012) Using chemical kinetics to model neuronal signalling pathways. In: Computational Systems Neurobiology, N. Le Nov&amp;egrave;re (ed)&lt;/ref&gt;).

In the case of hemoglobin, we have homotropic positive cooperativity (binding of oxygen facilitates binding of more oxygen) and heterotropic negative cooperativity (binding of CO&lt;sub&gt;2&lt;/sub&gt; reduces hemoglobin's facility to bind oxygen.)

When studying cooperativity, it is useful to consider the &quot;fractional occupancy&quot; &lt;math&gt;\bar{Y} &lt;/math&gt; of a protein with a given ligand, which is defined as the number of ligand-bound binding sites divided by the total number of ligand binding sites:

&lt;math&gt;
\bar{Y}=\frac{[\text{bound sites}]}{[\text{bound sites}]+[\text{unbound sites}]} = \frac{[\text{bound sites}]}{[\text{total sites}]}
&lt;/math&gt;

If &lt;math&gt;\bar{Y}=0&lt;/math&gt;, then the protein is completely unbound, and if &lt;math&gt;\bar{Y}=1&lt;/math&gt;, it is completely saturated. If the plot of &lt;math&gt;\bar{Y}&lt;/math&gt; at equilibrium as a function of ligand concentration is sigmoidal in shape, this indicates positive cooperativity. If it is not, no statement can be made about cooperativity from looking at this plot alone.

Many proteins are said to be activated or in other ways regulated by cooperative ligand binding. It is important to note though, that the extent of activation does not necessarily coincide with &lt;math&gt;\bar{Y}&lt;/math&gt;, nor is there a simple dependence.

[FIGURE: Rbar != Ybar]

== The Hill equation ==

Throughout the 20&lt;sup&gt;th&lt;/sup&gt; century, various frameworks have been developed to describe binding of ligand to a protein with more than one binding site and cooperative effects observed in this context (reviewed in &lt;ref name=Wyman1990&gt;{{cite pmid|5357210}}&lt;/ref&gt;). The first description of cooperative binding to a multi-site protein was developed by A.V. Hill.&lt;ref name=Hill1910&gt;Hill, A. V. (1910) The possible effects of the aggregation of the molecules of haemoglobin on its dissociation curves. J Physiol 40: iv-vii.&lt;/ref&gt; Drawing on observations of oxygen binding to haemoglobin, Hill suggested a phenomenological equation that linked fractional saturation to ligand concentration, an association constant and an exponent now called the &quot;Hill coefficent&quot;:

&lt;math&gt;
\bar{Y} = \frac{[X]^{n_H}}{K_d+ [X]^{n_H}}
&lt;/math&gt;

where K&lt;sub&gt;f&lt;/sub&gt; denotes an apparent dissociation constant, [X] denotes ligand concentration and n&lt;sub&gt;H&lt;/sub&gt; is the Hill coefficient.

If n&lt;sub&gt;H&lt;/sub&gt;&lt;1, the system exhibits negative negative cooperativity, and if n&lt;sub&gt;_H&lt;/sub&gt;&gt;1, we have positive cooperativity. The total number of ligand binding sites is an upper bound for n&lt;sub&gt;H&lt;/sub&gt;.  The Hill plot, obtained by plotting &lt;math&gt;\log \frac{\bar{Y}}{1-\bar{Y}}&lt;/math&gt; versus log([X]) is linear, with slope n&lt;sub&gt;H&lt;/sub&gt; and intercept  log(K). This means that cooperativity is assumed to be fixed, i.e. it does not change with saturation. It also means that cooperativity is solely a property of ligand molecules, rather than a property of binding sites, which always exhibit the same affinity.

[FIGURE: Hill plot]

== The Adair equation ==

The work of Adair&lt;ref name=Adair1925&gt; Adair, G.S. The hemoglobin system. IV. The oxygen dissociation curve of hemoglobin. J Biol Chem 63:529-545&lt;/ref&gt; and later Klotz&lt;ref name=Klotz1946a&gt; Klotz, I.M. (1946) The Application of the Law of Mass Action to Binding by Proteins. Interactions with Calcium. Arch Biochem 9:109-117&lt;/ref&gt; changed this view of cooperativity, and recognised that cooperativity was not a fixed term, but dependent on ligand saturation.

G.S. Adair&lt;ref name=Adair1925/&gt; also considered hemoglobin binding to oxygen, but took into account more information about the nature of hemoglobin, and in particular, the existence of four oxygen binding sites. He also worked from the assumption that fully saturated hemoglobin is formed in stages and that intermediate forms with one, two, or three bound oxygen molecules exist. The formation of each intermediate stage from unbound hemoglobin can be described using a macroscopic association constant K&lt;sub&gt;i&lt;/sub&gt;. For a reaction of the form &lt;math&gt; P+X \rightarrow PX &lt;/math&gt; governed by an association constant K&lt;sub&gt;A&lt;/sub&gt;, we have &lt;math&gt;[PX]=[P][X]K_A&lt;/math&gt; at equilibrium. This allows us to express &lt;math&gt;\bar{Y}&lt;/math&gt; in terms of ligand concentration and the K&lt;sub&gt;i&lt;/sub&gt;:

&lt;math&gt;
\begin{array}{llcl}
\bar{Y}         &amp; =     &amp; \frac{PX+2PX_2+3PX_3+4PX_4}{4(P+PX+PX_2+PX_3+PX_4)}   &amp; = \\[0.5 cm]
                &amp; =     &amp; \frac{K_I[X]+2K_{II}X^2+3K_{III}X^3+4k_{IV}X^4}{4(1+K_1[X]+K_{II}X^2+K_{III}X^3+K_{IV}X^4)}
\end{array}
&lt;/math&gt;

Or, for any protein with ''n'' ligand binding sites:

&lt;math&gt;
\bar{Y}=\frac{1}{n}\frac{K_I[X] + 2K_{II}[X]^2 + \ldots + nK_{n} [X]^n}{1+K_I[X]+K_{II}[X]^2+ \ldots +K_n[X]^n}
&lt;/math&gt;

where ''n'' denotes the number of binding sites and each K&lt;sub&gt;i&lt;/sub&gt; is a combined association constant, describing the binding of ''i'' ligand molecules.

==The Klotz equation ==


== References ==
 &lt;references /&gt;</text>
    </revision>
    <revision>
      <id>1568</id>
      <parentid>1567</parentid>
      <timestamp>2012-08-31T22:16:38Z</timestamp>
      <contributor>
        <username>Mstefan</username>
        <id>25</id>
      </contributor>
      <comment>/* The Klotz equation */</comment>
      <sha1>celrmzoc5veawwyt7wl0r7qnt2c5v7m</sha1>
      <text xml:space="preserve" bytes="7711">Cooperative binding occurs if the binding of a ligand increases non-linearly with the concentration of ligand. This can be due for instance to an affinity for the ligand depending on the amount of ligand bound. Cooperativity can be positive or negative. A protein that does not display cooperativity is called non-cooperative.


== History and definitions ==

In 1904, Christian Bohr studied hemoglobin binding to oxygen under different conditions.&lt;ref name=Bohr1904&gt; Bohr, C., Hasselbalch, K., and Krogh, A. (1904) Ueber einen in biologischer Beziehung wichtigen Einfluss, den die Kohlens&amp;auml;urespannung des Blutes auf dessen Sauerstoffbindung &amp;uuml;bt. 
Skandinavisches Archiv Für Physiologie, 16(2): 402-412 &lt;/ref&gt; When plotting hemoglobin saturation with oxygen as a function of the partial pressure of oxygen, he obtained a sigmoidal (or &quot;S-shaped&quot;) curve. This indicates that the more oxygen is bound to hemoglobin, the easier it is for more oxygen to bind - until all binding sites are saturated. In addition, Bohr noticed that increasing CO&lt;sub&gt;2&lt;/sub&gt; pressure shifted this curve to the right - i.e. higher concentrations of CO&lt;sub&gt;2&lt;/sub&gt; make it more difficult for hemoglobin to bind oxygen.&lt;ref name=Bohr1904/&gt; This latter phenomenon is known as the &quot;Bohr effect&quot;.

What Bohr observed in hemoglobin were two different kinds of cooperative binding. A protein is said to exhibit cooperative binding if ligand binding scales non-linearly with ligand concentration. Cooperativity can be positive (if binding of a ligand molecule increases the protein's apparent affinity, and hence increases the chance of another ligand molecule binding) or negative (if binding of a ligand molecule decreases affinity and hence makes binding of other ligand molecules less likely). The concept of cooperative binding only applies to molecules or complexes with more than one ligand binding sites. If several ligand binding sites exist, but ligand binding to any one site does not affect the others, the protein is said to be non-cooperative. Cooperativity can be homotropic, if a ligand influences the binding of ligands of the same kind, or heterotropic, if it influences binding of other kinds of ligands (reviewed in &lt;ref name=Endler2012&gt; Endler, L. and Stefan, M.I. and Edelstein, S. and Le Nov&amp;egrave;re, N. (2012) Using chemical kinetics to model neuronal signalling pathways. In: Computational Systems Neurobiology, N. Le Nov&amp;egrave;re (ed)&lt;/ref&gt;).

In the case of hemoglobin, we have homotropic positive cooperativity (binding of oxygen facilitates binding of more oxygen) and heterotropic negative cooperativity (binding of CO&lt;sub&gt;2&lt;/sub&gt; reduces hemoglobin's facility to bind oxygen.)

When studying cooperativity, it is useful to consider the &quot;fractional occupancy&quot; &lt;math&gt;\bar{Y} &lt;/math&gt; of a protein with a given ligand, which is defined as the number of ligand-bound binding sites divided by the total number of ligand binding sites:

&lt;math&gt;
\bar{Y}=\frac{[\text{bound sites}]}{[\text{bound sites}]+[\text{unbound sites}]} = \frac{[\text{bound sites}]}{[\text{total sites}]}
&lt;/math&gt;

If &lt;math&gt;\bar{Y}=0&lt;/math&gt;, then the protein is completely unbound, and if &lt;math&gt;\bar{Y}=1&lt;/math&gt;, it is completely saturated. If the plot of &lt;math&gt;\bar{Y}&lt;/math&gt; at equilibrium as a function of ligand concentration is sigmoidal in shape, this indicates positive cooperativity. If it is not, no statement can be made about cooperativity from looking at this plot alone.

Many proteins are said to be activated or in other ways regulated by cooperative ligand binding. It is important to note though, that the extent of activation does not necessarily coincide with &lt;math&gt;\bar{Y}&lt;/math&gt;, nor is there a simple dependence.

[FIGURE: Rbar != Ybar]

== The Hill equation ==

Throughout the 20&lt;sup&gt;th&lt;/sup&gt; century, various frameworks have been developed to describe binding of ligand to a protein with more than one binding site and cooperative effects observed in this context (reviewed in &lt;ref name=Wyman1990&gt;{{cite pmid|5357210}}&lt;/ref&gt;). The first description of cooperative binding to a multi-site protein was developed by A.V. Hill.&lt;ref name=Hill1910&gt;Hill, A. V. (1910) The possible effects of the aggregation of the molecules of haemoglobin on its dissociation curves. J Physiol 40: iv-vii.&lt;/ref&gt; Drawing on observations of oxygen binding to haemoglobin, Hill suggested a phenomenological equation that linked fractional saturation to ligand concentration, an association constant and an exponent now called the &quot;Hill coefficent&quot;:

&lt;math&gt;
\bar{Y} = \frac{[X]^{n_H}}{K_d+ [X]^{n_H}}
&lt;/math&gt;

where K&lt;sub&gt;f&lt;/sub&gt; denotes an apparent dissociation constant, [X] denotes ligand concentration and n&lt;sub&gt;H&lt;/sub&gt; is the Hill coefficient.

If n&lt;sub&gt;H&lt;/sub&gt;&lt;1, the system exhibits negative negative cooperativity, and if n&lt;sub&gt;_H&lt;/sub&gt;&gt;1, we have positive cooperativity. The total number of ligand binding sites is an upper bound for n&lt;sub&gt;H&lt;/sub&gt;.  The Hill plot, obtained by plotting &lt;math&gt;\log \frac{\bar{Y}}{1-\bar{Y}}&lt;/math&gt; versus log([X]) is linear, with slope n&lt;sub&gt;H&lt;/sub&gt; and intercept  log(K). This means that cooperativity is assumed to be fixed, i.e. it does not change with saturation. It also means that cooperativity is solely a property of ligand molecules, rather than a property of binding sites, which always exhibit the same affinity.

[FIGURE: Hill plot]

== The Adair equation ==

The work of Adair&lt;ref name=Adair1925&gt; Adair, G.S. The hemoglobin system. IV. The oxygen dissociation curve of hemoglobin. J Biol Chem 63:529-545&lt;/ref&gt; and later Klotz&lt;ref name=Klotz1946a&gt; Klotz, I.M. (1946) The Application of the Law of Mass Action to Binding by Proteins. Interactions with Calcium. Arch Biochem 9:109-117&lt;/ref&gt; changed this view of cooperativity, and recognised that cooperativity was not a fixed term, but dependent on ligand saturation.

G.S. Adair&lt;ref name=Adair1925/&gt; also considered hemoglobin binding to oxygen, but took into account more information about the nature of hemoglobin, and in particular, the existence of four oxygen binding sites. He also worked from the assumption that fully saturated hemoglobin is formed in stages and that intermediate forms with one, two, or three bound oxygen molecules exist. The formation of each intermediate stage from unbound hemoglobin can be described using a macroscopic association constant K&lt;sub&gt;i&lt;/sub&gt;. For a reaction of the form &lt;math&gt; P+X \rightarrow PX &lt;/math&gt; governed by an association constant K&lt;sub&gt;A&lt;/sub&gt;, we have &lt;math&gt;[PX]=[P][X]K_A&lt;/math&gt; at equilibrium. This allows us to express &lt;math&gt;\bar{Y}&lt;/math&gt; in terms of ligand concentration and the K&lt;sub&gt;i&lt;/sub&gt;:

&lt;math&gt;
\begin{array}{llcl}
\bar{Y}         &amp; =     &amp; \frac{PX+2PX_2+3PX_3+4PX_4}{4(P+PX+PX_2+PX_3+PX_4)}   &amp; = \\[0.5 cm]
                &amp; =     &amp; \frac{K_I[X]+2K_{II}X^2+3K_{III}X^3+4k_{IV}X^4}{4(1+K_1[X]+K_{II}X^2+K_{III}X^3+K_{IV}X^4)}
\end{array}
&lt;/math&gt;

Or, for any protein with ''n'' ligand binding sites:

&lt;math&gt;
\bar{Y}=\frac{1}{n}\frac{K_I[X] + 2K_{II}[X]^2 + \ldots + nK_{n} [X]^n}{1+K_I[X]+K_{II}[X]^2+ \ldots +K_n[X]^n}
&lt;/math&gt;

where ''n'' denotes the number of binding sites and each K&lt;sub&gt;i&lt;/sub&gt; is a combined association constant, describing the binding of ''i'' ligand molecules.

==The Klotz equation ==

Klotz&lt;ref name=Klotz1946a/&gt; (reviewed in &lt;ref name=Klotz2004/&gt;) deconvoluted Adair's association constants by considering stepwise formation of the intermediate stages. In his framework, \(K_1\) is the association constant governing binding of the first ligand molecule, \(K_2\) the association constant governing binding of the second ligand molecule (once the first is already bound) etc. For \(\bar{Y}\), this gives

== References ==
 &lt;references /&gt;</text>
    </revision>
    <revision>
      <id>1569</id>
      <parentid>1568</parentid>
      <timestamp>2012-08-31T22:19:51Z</timestamp>
      <contributor>
        <username>Mstefan</username>
        <id>25</id>
      </contributor>
      <comment>/* The Klotz equation */</comment>
      <sha1>g3vfe8vo2tswaz1lzwrl3v4d22llabe</sha1>
      <text xml:space="preserve" bytes="7759">Cooperative binding occurs if the binding of a ligand increases non-linearly with the concentration of ligand. This can be due for instance to an affinity for the ligand depending on the amount of ligand bound. Cooperativity can be positive or negative. A protein that does not display cooperativity is called non-cooperative.


== History and definitions ==

In 1904, Christian Bohr studied hemoglobin binding to oxygen under different conditions.&lt;ref name=Bohr1904&gt; Bohr, C., Hasselbalch, K., and Krogh, A. (1904) Ueber einen in biologischer Beziehung wichtigen Einfluss, den die Kohlens&amp;auml;urespannung des Blutes auf dessen Sauerstoffbindung &amp;uuml;bt. 
Skandinavisches Archiv Für Physiologie, 16(2): 402-412 &lt;/ref&gt; When plotting hemoglobin saturation with oxygen as a function of the partial pressure of oxygen, he obtained a sigmoidal (or &quot;S-shaped&quot;) curve. This indicates that the more oxygen is bound to hemoglobin, the easier it is for more oxygen to bind - until all binding sites are saturated. In addition, Bohr noticed that increasing CO&lt;sub&gt;2&lt;/sub&gt; pressure shifted this curve to the right - i.e. higher concentrations of CO&lt;sub&gt;2&lt;/sub&gt; make it more difficult for hemoglobin to bind oxygen.&lt;ref name=Bohr1904/&gt; This latter phenomenon is known as the &quot;Bohr effect&quot;.

What Bohr observed in hemoglobin were two different kinds of cooperative binding. A protein is said to exhibit cooperative binding if ligand binding scales non-linearly with ligand concentration. Cooperativity can be positive (if binding of a ligand molecule increases the protein's apparent affinity, and hence increases the chance of another ligand molecule binding) or negative (if binding of a ligand molecule decreases affinity and hence makes binding of other ligand molecules less likely). The concept of cooperative binding only applies to molecules or complexes with more than one ligand binding sites. If several ligand binding sites exist, but ligand binding to any one site does not affect the others, the protein is said to be non-cooperative. Cooperativity can be homotropic, if a ligand influences the binding of ligands of the same kind, or heterotropic, if it influences binding of other kinds of ligands (reviewed in &lt;ref name=Endler2012&gt; Endler, L. and Stefan, M.I. and Edelstein, S. and Le Nov&amp;egrave;re, N. (2012) Using chemical kinetics to model neuronal signalling pathways. In: Computational Systems Neurobiology, N. Le Nov&amp;egrave;re (ed)&lt;/ref&gt;).

In the case of hemoglobin, we have homotropic positive cooperativity (binding of oxygen facilitates binding of more oxygen) and heterotropic negative cooperativity (binding of CO&lt;sub&gt;2&lt;/sub&gt; reduces hemoglobin's facility to bind oxygen.)

When studying cooperativity, it is useful to consider the &quot;fractional occupancy&quot; &lt;math&gt;\bar{Y} &lt;/math&gt; of a protein with a given ligand, which is defined as the number of ligand-bound binding sites divided by the total number of ligand binding sites:

&lt;math&gt;
\bar{Y}=\frac{[\text{bound sites}]}{[\text{bound sites}]+[\text{unbound sites}]} = \frac{[\text{bound sites}]}{[\text{total sites}]}
&lt;/math&gt;

If &lt;math&gt;\bar{Y}=0&lt;/math&gt;, then the protein is completely unbound, and if &lt;math&gt;\bar{Y}=1&lt;/math&gt;, it is completely saturated. If the plot of &lt;math&gt;\bar{Y}&lt;/math&gt; at equilibrium as a function of ligand concentration is sigmoidal in shape, this indicates positive cooperativity. If it is not, no statement can be made about cooperativity from looking at this plot alone.

Many proteins are said to be activated or in other ways regulated by cooperative ligand binding. It is important to note though, that the extent of activation does not necessarily coincide with &lt;math&gt;\bar{Y}&lt;/math&gt;, nor is there a simple dependence.

[FIGURE: Rbar != Ybar]

== The Hill equation ==

Throughout the 20&lt;sup&gt;th&lt;/sup&gt; century, various frameworks have been developed to describe binding of ligand to a protein with more than one binding site and cooperative effects observed in this context (reviewed in &lt;ref name=Wyman1990&gt;{{cite pmid|5357210}}&lt;/ref&gt;). The first description of cooperative binding to a multi-site protein was developed by A.V. Hill.&lt;ref name=Hill1910&gt;Hill, A. V. (1910) The possible effects of the aggregation of the molecules of haemoglobin on its dissociation curves. J Physiol 40: iv-vii.&lt;/ref&gt; Drawing on observations of oxygen binding to haemoglobin, Hill suggested a phenomenological equation that linked fractional saturation to ligand concentration, an association constant and an exponent now called the &quot;Hill coefficent&quot;:

&lt;math&gt;
\bar{Y} = \frac{[X]^{n_H}}{K_d+ [X]^{n_H}}
&lt;/math&gt;

where K&lt;sub&gt;f&lt;/sub&gt; denotes an apparent dissociation constant, [X] denotes ligand concentration and n&lt;sub&gt;H&lt;/sub&gt; is the Hill coefficient.

If n&lt;sub&gt;H&lt;/sub&gt;&lt;1, the system exhibits negative negative cooperativity, and if n&lt;sub&gt;_H&lt;/sub&gt;&gt;1, we have positive cooperativity. The total number of ligand binding sites is an upper bound for n&lt;sub&gt;H&lt;/sub&gt;.  The Hill plot, obtained by plotting &lt;math&gt;\log \frac{\bar{Y}}{1-\bar{Y}}&lt;/math&gt; versus log([X]) is linear, with slope n&lt;sub&gt;H&lt;/sub&gt; and intercept  log(K). This means that cooperativity is assumed to be fixed, i.e. it does not change with saturation. It also means that cooperativity is solely a property of ligand molecules, rather than a property of binding sites, which always exhibit the same affinity.

[FIGURE: Hill plot]

== The Adair equation ==

The work of Adair&lt;ref name=Adair1925&gt; Adair, G.S. The hemoglobin system. IV. The oxygen dissociation curve of hemoglobin. J Biol Chem 63:529-545&lt;/ref&gt; and later Klotz&lt;ref name=Klotz1946a&gt; Klotz, I.M. (1946) The Application of the Law of Mass Action to Binding by Proteins. Interactions with Calcium. Arch Biochem 9:109-117&lt;/ref&gt; changed this view of cooperativity, and recognised that cooperativity was not a fixed term, but dependent on ligand saturation.

G.S. Adair&lt;ref name=Adair1925/&gt; also considered hemoglobin binding to oxygen, but took into account more information about the nature of hemoglobin, and in particular, the existence of four oxygen binding sites. He also worked from the assumption that fully saturated hemoglobin is formed in stages and that intermediate forms with one, two, or three bound oxygen molecules exist. The formation of each intermediate stage from unbound hemoglobin can be described using a macroscopic association constant K&lt;sub&gt;i&lt;/sub&gt;. For a reaction of the form &lt;math&gt; P+X \rightarrow PX &lt;/math&gt; governed by an association constant K&lt;sub&gt;A&lt;/sub&gt;, we have &lt;math&gt;[PX]=[P][X]K_A&lt;/math&gt; at equilibrium. This allows us to express &lt;math&gt;\bar{Y}&lt;/math&gt; in terms of ligand concentration and the K&lt;sub&gt;i&lt;/sub&gt;:

&lt;math&gt;
\begin{array}{llcl}
\bar{Y}         &amp; =     &amp; \frac{PX+2PX_2+3PX_3+4PX_4}{4(P+PX+PX_2+PX_3+PX_4)}   &amp; = \\[0.5 cm]
                &amp; =     &amp; \frac{K_I[X]+2K_{II}X^2+3K_{III}X^3+4k_{IV}X^4}{4(1+K_1[X]+K_{II}X^2+K_{III}X^3+K_{IV}X^4)}
\end{array}
&lt;/math&gt;

Or, for any protein with ''n'' ligand binding sites:

&lt;math&gt;
\bar{Y}=\frac{1}{n}\frac{K_I[X] + 2K_{II}[X]^2 + \ldots + nK_{n} [X]^n}{1+K_I[X]+K_{II}[X]^2+ \ldots +K_n[X]^n}
&lt;/math&gt;

where ''n'' denotes the number of binding sites and each K&lt;sub&gt;i&lt;/sub&gt; is a combined association constant, describing the binding of ''i'' ligand molecules.

==The Klotz equation ==

Klotz&lt;ref name=Klotz1946a/&gt; (reviewed in &lt;ref name=Klotz2004&gt;{{cite pmid|14604979}}&lt;/ref&gt;) deconvoluted Adair's association constants by considering stepwise formation of the intermediate stages. In his framework, K&lt;sub&gt;1&lt;/sub&gt; is the association constant governing binding of the first ligand molecule, K&lt;sub&gt;2&lt;/sub&gt; the association constant governing binding of the second ligand molecule (once the first is already bound) etc. For &lt;math&gt;\bar{Y}&lt;/math&gt;, this gives

== References ==
 &lt;references /&gt;</text>
    </revision>
    <revision>
      <id>1570</id>
      <parentid>1569</parentid>
      <timestamp>2012-08-31T22:20:31Z</timestamp>
      <contributor>
        <username>Mstefan</username>
        <id>25</id>
      </contributor>
      <comment>/* The Klotz equation */</comment>
      <sha1>rpbpv6e0gqvx6qroe9af4v2fijs4yhc</sha1>
      <text xml:space="preserve" bytes="7938">Cooperative binding occurs if the binding of a ligand increases non-linearly with the concentration of ligand. This can be due for instance to an affinity for the ligand depending on the amount of ligand bound. Cooperativity can be positive or negative. A protein that does not display cooperativity is called non-cooperative.


== History and definitions ==

In 1904, Christian Bohr studied hemoglobin binding to oxygen under different conditions.&lt;ref name=Bohr1904&gt; Bohr, C., Hasselbalch, K., and Krogh, A. (1904) Ueber einen in biologischer Beziehung wichtigen Einfluss, den die Kohlens&amp;auml;urespannung des Blutes auf dessen Sauerstoffbindung &amp;uuml;bt. 
Skandinavisches Archiv Für Physiologie, 16(2): 402-412 &lt;/ref&gt; When plotting hemoglobin saturation with oxygen as a function of the partial pressure of oxygen, he obtained a sigmoidal (or &quot;S-shaped&quot;) curve. This indicates that the more oxygen is bound to hemoglobin, the easier it is for more oxygen to bind - until all binding sites are saturated. In addition, Bohr noticed that increasing CO&lt;sub&gt;2&lt;/sub&gt; pressure shifted this curve to the right - i.e. higher concentrations of CO&lt;sub&gt;2&lt;/sub&gt; make it more difficult for hemoglobin to bind oxygen.&lt;ref name=Bohr1904/&gt; This latter phenomenon is known as the &quot;Bohr effect&quot;.

What Bohr observed in hemoglobin were two different kinds of cooperative binding. A protein is said to exhibit cooperative binding if ligand binding scales non-linearly with ligand concentration. Cooperativity can be positive (if binding of a ligand molecule increases the protein's apparent affinity, and hence increases the chance of another ligand molecule binding) or negative (if binding of a ligand molecule decreases affinity and hence makes binding of other ligand molecules less likely). The concept of cooperative binding only applies to molecules or complexes with more than one ligand binding sites. If several ligand binding sites exist, but ligand binding to any one site does not affect the others, the protein is said to be non-cooperative. Cooperativity can be homotropic, if a ligand influences the binding of ligands of the same kind, or heterotropic, if it influences binding of other kinds of ligands (reviewed in &lt;ref name=Endler2012&gt; Endler, L. and Stefan, M.I. and Edelstein, S. and Le Nov&amp;egrave;re, N. (2012) Using chemical kinetics to model neuronal signalling pathways. In: Computational Systems Neurobiology, N. Le Nov&amp;egrave;re (ed)&lt;/ref&gt;).

In the case of hemoglobin, we have homotropic positive cooperativity (binding of oxygen facilitates binding of more oxygen) and heterotropic negative cooperativity (binding of CO&lt;sub&gt;2&lt;/sub&gt; reduces hemoglobin's facility to bind oxygen.)

When studying cooperativity, it is useful to consider the &quot;fractional occupancy&quot; &lt;math&gt;\bar{Y} &lt;/math&gt; of a protein with a given ligand, which is defined as the number of ligand-bound binding sites divided by the total number of ligand binding sites:

&lt;math&gt;
\bar{Y}=\frac{[\text{bound sites}]}{[\text{bound sites}]+[\text{unbound sites}]} = \frac{[\text{bound sites}]}{[\text{total sites}]}
&lt;/math&gt;

If &lt;math&gt;\bar{Y}=0&lt;/math&gt;, then the protein is completely unbound, and if &lt;math&gt;\bar{Y}=1&lt;/math&gt;, it is completely saturated. If the plot of &lt;math&gt;\bar{Y}&lt;/math&gt; at equilibrium as a function of ligand concentration is sigmoidal in shape, this indicates positive cooperativity. If it is not, no statement can be made about cooperativity from looking at this plot alone.

Many proteins are said to be activated or in other ways regulated by cooperative ligand binding. It is important to note though, that the extent of activation does not necessarily coincide with &lt;math&gt;\bar{Y}&lt;/math&gt;, nor is there a simple dependence.

[FIGURE: Rbar != Ybar]

== The Hill equation ==

Throughout the 20&lt;sup&gt;th&lt;/sup&gt; century, various frameworks have been developed to describe binding of ligand to a protein with more than one binding site and cooperative effects observed in this context (reviewed in &lt;ref name=Wyman1990&gt;{{cite pmid|5357210}}&lt;/ref&gt;). The first description of cooperative binding to a multi-site protein was developed by A.V. Hill.&lt;ref name=Hill1910&gt;Hill, A. V. (1910) The possible effects of the aggregation of the molecules of haemoglobin on its dissociation curves. J Physiol 40: iv-vii.&lt;/ref&gt; Drawing on observations of oxygen binding to haemoglobin, Hill suggested a phenomenological equation that linked fractional saturation to ligand concentration, an association constant and an exponent now called the &quot;Hill coefficent&quot;:

&lt;math&gt;
\bar{Y} = \frac{[X]^{n_H}}{K_d+ [X]^{n_H}}
&lt;/math&gt;

where K&lt;sub&gt;f&lt;/sub&gt; denotes an apparent dissociation constant, [X] denotes ligand concentration and n&lt;sub&gt;H&lt;/sub&gt; is the Hill coefficient.

If n&lt;sub&gt;H&lt;/sub&gt;&lt;1, the system exhibits negative negative cooperativity, and if n&lt;sub&gt;_H&lt;/sub&gt;&gt;1, we have positive cooperativity. The total number of ligand binding sites is an upper bound for n&lt;sub&gt;H&lt;/sub&gt;.  The Hill plot, obtained by plotting &lt;math&gt;\log \frac{\bar{Y}}{1-\bar{Y}}&lt;/math&gt; versus log([X]) is linear, with slope n&lt;sub&gt;H&lt;/sub&gt; and intercept  log(K). This means that cooperativity is assumed to be fixed, i.e. it does not change with saturation. It also means that cooperativity is solely a property of ligand molecules, rather than a property of binding sites, which always exhibit the same affinity.

[FIGURE: Hill plot]

== The Adair equation ==

The work of Adair&lt;ref name=Adair1925&gt; Adair, G.S. The hemoglobin system. IV. The oxygen dissociation curve of hemoglobin. J Biol Chem 63:529-545&lt;/ref&gt; and later Klotz&lt;ref name=Klotz1946a&gt; Klotz, I.M. (1946) The Application of the Law of Mass Action to Binding by Proteins. Interactions with Calcium. Arch Biochem 9:109-117&lt;/ref&gt; changed this view of cooperativity, and recognised that cooperativity was not a fixed term, but dependent on ligand saturation.

G.S. Adair&lt;ref name=Adair1925/&gt; also considered hemoglobin binding to oxygen, but took into account more information about the nature of hemoglobin, and in particular, the existence of four oxygen binding sites. He also worked from the assumption that fully saturated hemoglobin is formed in stages and that intermediate forms with one, two, or three bound oxygen molecules exist. The formation of each intermediate stage from unbound hemoglobin can be described using a macroscopic association constant K&lt;sub&gt;i&lt;/sub&gt;. For a reaction of the form &lt;math&gt; P+X \rightarrow PX &lt;/math&gt; governed by an association constant K&lt;sub&gt;A&lt;/sub&gt;, we have &lt;math&gt;[PX]=[P][X]K_A&lt;/math&gt; at equilibrium. This allows us to express &lt;math&gt;\bar{Y}&lt;/math&gt; in terms of ligand concentration and the K&lt;sub&gt;i&lt;/sub&gt;:

&lt;math&gt;
\begin{array}{llcl}
\bar{Y}         &amp; =     &amp; \frac{PX+2PX_2+3PX_3+4PX_4}{4(P+PX+PX_2+PX_3+PX_4)}   &amp; = \\[0.5 cm]
                &amp; =     &amp; \frac{K_I[X]+2K_{II}X^2+3K_{III}X^3+4k_{IV}X^4}{4(1+K_1[X]+K_{II}X^2+K_{III}X^3+K_{IV}X^4)}
\end{array}
&lt;/math&gt;

Or, for any protein with ''n'' ligand binding sites:

&lt;math&gt;
\bar{Y}=\frac{1}{n}\frac{K_I[X] + 2K_{II}[X]^2 + \ldots + nK_{n} [X]^n}{1+K_I[X]+K_{II}[X]^2+ \ldots +K_n[X]^n}
&lt;/math&gt;

where ''n'' denotes the number of binding sites and each K&lt;sub&gt;i&lt;/sub&gt; is a combined association constant, describing the binding of ''i'' ligand molecules.

==The Klotz equation ==

Klotz&lt;ref name=Klotz1946a/&gt; (reviewed in &lt;ref name=Klotz2004&gt;{{cite pmid|14604979}}&lt;/ref&gt;) deconvoluted Adair's association constants by considering stepwise formation of the intermediate stages. In his framework, K&lt;sub&gt;1&lt;/sub&gt; is the association constant governing binding of the first ligand molecule, K&lt;sub&gt;2&lt;/sub&gt; the association constant governing binding of the second ligand molecule (once the first is already bound) etc. For &lt;math&gt;\bar{Y}&lt;/math&gt;, this gives

&lt;math&gt;
\bar{Y}=\frac{1}{n}\frac{K_1[X] + 2K_1K_2[X]^2 + \ldots + n\left(K_1K_2 \ldots K_n\right)[X]^n}{1+K_1[X]+K_1K_2[X]^2+ \ldots +\left(K_1K_2 \ldots K_n\right)[X]^n}
&lt;/math&gt;

== References ==
 &lt;references /&gt;</text>
    </revision>
    <revision>
      <id>1571</id>
      <parentid>1570</parentid>
      <timestamp>2012-08-31T22:22:45Z</timestamp>
      <contributor>
        <username>Mstefan</username>
        <id>25</id>
      </contributor>
      <comment>/* The Klotz equation */</comment>
      <sha1>b2czdps6ts4eyunb0ld4ach0nud7puh</sha1>
      <text xml:space="preserve" bytes="8546">Cooperative binding occurs if the binding of a ligand increases non-linearly with the concentration of ligand. This can be due for instance to an affinity for the ligand depending on the amount of ligand bound. Cooperativity can be positive or negative. A protein that does not display cooperativity is called non-cooperative.


== History and definitions ==

In 1904, Christian Bohr studied hemoglobin binding to oxygen under different conditions.&lt;ref name=Bohr1904&gt; Bohr, C., Hasselbalch, K., and Krogh, A. (1904) Ueber einen in biologischer Beziehung wichtigen Einfluss, den die Kohlens&amp;auml;urespannung des Blutes auf dessen Sauerstoffbindung &amp;uuml;bt. 
Skandinavisches Archiv Für Physiologie, 16(2): 402-412 &lt;/ref&gt; When plotting hemoglobin saturation with oxygen as a function of the partial pressure of oxygen, he obtained a sigmoidal (or &quot;S-shaped&quot;) curve. This indicates that the more oxygen is bound to hemoglobin, the easier it is for more oxygen to bind - until all binding sites are saturated. In addition, Bohr noticed that increasing CO&lt;sub&gt;2&lt;/sub&gt; pressure shifted this curve to the right - i.e. higher concentrations of CO&lt;sub&gt;2&lt;/sub&gt; make it more difficult for hemoglobin to bind oxygen.&lt;ref name=Bohr1904/&gt; This latter phenomenon is known as the &quot;Bohr effect&quot;.

What Bohr observed in hemoglobin were two different kinds of cooperative binding. A protein is said to exhibit cooperative binding if ligand binding scales non-linearly with ligand concentration. Cooperativity can be positive (if binding of a ligand molecule increases the protein's apparent affinity, and hence increases the chance of another ligand molecule binding) or negative (if binding of a ligand molecule decreases affinity and hence makes binding of other ligand molecules less likely). The concept of cooperative binding only applies to molecules or complexes with more than one ligand binding sites. If several ligand binding sites exist, but ligand binding to any one site does not affect the others, the protein is said to be non-cooperative. Cooperativity can be homotropic, if a ligand influences the binding of ligands of the same kind, or heterotropic, if it influences binding of other kinds of ligands (reviewed in &lt;ref name=Endler2012&gt; Endler, L. and Stefan, M.I. and Edelstein, S. and Le Nov&amp;egrave;re, N. (2012) Using chemical kinetics to model neuronal signalling pathways. In: Computational Systems Neurobiology, N. Le Nov&amp;egrave;re (ed)&lt;/ref&gt;).

In the case of hemoglobin, we have homotropic positive cooperativity (binding of oxygen facilitates binding of more oxygen) and heterotropic negative cooperativity (binding of CO&lt;sub&gt;2&lt;/sub&gt; reduces hemoglobin's facility to bind oxygen.)

When studying cooperativity, it is useful to consider the &quot;fractional occupancy&quot; &lt;math&gt;\bar{Y} &lt;/math&gt; of a protein with a given ligand, which is defined as the number of ligand-bound binding sites divided by the total number of ligand binding sites:

&lt;math&gt;
\bar{Y}=\frac{[\text{bound sites}]}{[\text{bound sites}]+[\text{unbound sites}]} = \frac{[\text{bound sites}]}{[\text{total sites}]}
&lt;/math&gt;

If &lt;math&gt;\bar{Y}=0&lt;/math&gt;, then the protein is completely unbound, and if &lt;math&gt;\bar{Y}=1&lt;/math&gt;, it is completely saturated. If the plot of &lt;math&gt;\bar{Y}&lt;/math&gt; at equilibrium as a function of ligand concentration is sigmoidal in shape, this indicates positive cooperativity. If it is not, no statement can be made about cooperativity from looking at this plot alone.

Many proteins are said to be activated or in other ways regulated by cooperative ligand binding. It is important to note though, that the extent of activation does not necessarily coincide with &lt;math&gt;\bar{Y}&lt;/math&gt;, nor is there a simple dependence.

[FIGURE: Rbar != Ybar]

== The Hill equation ==

Throughout the 20&lt;sup&gt;th&lt;/sup&gt; century, various frameworks have been developed to describe binding of ligand to a protein with more than one binding site and cooperative effects observed in this context (reviewed in &lt;ref name=Wyman1990&gt;{{cite pmid|5357210}}&lt;/ref&gt;). The first description of cooperative binding to a multi-site protein was developed by A.V. Hill.&lt;ref name=Hill1910&gt;Hill, A. V. (1910) The possible effects of the aggregation of the molecules of haemoglobin on its dissociation curves. J Physiol 40: iv-vii.&lt;/ref&gt; Drawing on observations of oxygen binding to haemoglobin, Hill suggested a phenomenological equation that linked fractional saturation to ligand concentration, an association constant and an exponent now called the &quot;Hill coefficent&quot;:

&lt;math&gt;
\bar{Y} = \frac{[X]^{n_H}}{K_d+ [X]^{n_H}}
&lt;/math&gt;

where K&lt;sub&gt;f&lt;/sub&gt; denotes an apparent dissociation constant, [X] denotes ligand concentration and n&lt;sub&gt;H&lt;/sub&gt; is the Hill coefficient.

If n&lt;sub&gt;H&lt;/sub&gt;&lt;1, the system exhibits negative negative cooperativity, and if n&lt;sub&gt;_H&lt;/sub&gt;&gt;1, we have positive cooperativity. The total number of ligand binding sites is an upper bound for n&lt;sub&gt;H&lt;/sub&gt;.  The Hill plot, obtained by plotting &lt;math&gt;\log \frac{\bar{Y}}{1-\bar{Y}}&lt;/math&gt; versus log([X]) is linear, with slope n&lt;sub&gt;H&lt;/sub&gt; and intercept  log(K). This means that cooperativity is assumed to be fixed, i.e. it does not change with saturation. It also means that cooperativity is solely a property of ligand molecules, rather than a property of binding sites, which always exhibit the same affinity.

[FIGURE: Hill plot]

== The Adair equation ==

The work of Adair&lt;ref name=Adair1925&gt; Adair, G.S. The hemoglobin system. IV. The oxygen dissociation curve of hemoglobin. J Biol Chem 63:529-545&lt;/ref&gt; and later Klotz&lt;ref name=Klotz1946a&gt; Klotz, I.M. (1946) The Application of the Law of Mass Action to Binding by Proteins. Interactions with Calcium. Arch Biochem 9:109-117&lt;/ref&gt; changed this view of cooperativity, and recognised that cooperativity was not a fixed term, but dependent on ligand saturation.

G.S. Adair&lt;ref name=Adair1925/&gt; also considered hemoglobin binding to oxygen, but took into account more information about the nature of hemoglobin, and in particular, the existence of four oxygen binding sites. He also worked from the assumption that fully saturated hemoglobin is formed in stages and that intermediate forms with one, two, or three bound oxygen molecules exist. The formation of each intermediate stage from unbound hemoglobin can be described using a macroscopic association constant K&lt;sub&gt;i&lt;/sub&gt;. For a reaction of the form &lt;math&gt; P+X \rightarrow PX &lt;/math&gt; governed by an association constant K&lt;sub&gt;A&lt;/sub&gt;, we have &lt;math&gt;[PX]=[P][X]K_A&lt;/math&gt; at equilibrium. This allows us to express &lt;math&gt;\bar{Y}&lt;/math&gt; in terms of ligand concentration and the K&lt;sub&gt;i&lt;/sub&gt;:

&lt;math&gt;
\begin{array}{llcl}
\bar{Y}         &amp; =     &amp; \frac{PX+2PX_2+3PX_3+4PX_4}{4(P+PX+PX_2+PX_3+PX_4)}   &amp; = \\[0.5 cm]
                &amp; =     &amp; \frac{K_I[X]+2K_{II}X^2+3K_{III}X^3+4k_{IV}X^4}{4(1+K_1[X]+K_{II}X^2+K_{III}X^3+K_{IV}X^4)}
\end{array}
&lt;/math&gt;

Or, for any protein with ''n'' ligand binding sites:

&lt;math&gt;
\bar{Y}=\frac{1}{n}\frac{K_I[X] + 2K_{II}[X]^2 + \ldots + nK_{n} [X]^n}{1+K_I[X]+K_{II}[X]^2+ \ldots +K_n[X]^n}
&lt;/math&gt;

where ''n'' denotes the number of binding sites and each K&lt;sub&gt;i&lt;/sub&gt; is a combined association constant, describing the binding of ''i'' ligand molecules.

==The Klotz equation ==

Klotz&lt;ref name=Klotz1946a/&gt; (reviewed in &lt;ref name=Klotz2004&gt;{{cite pmid|14604979}}&lt;/ref&gt;) deconvoluted Adair's association constants by considering stepwise formation of the intermediate stages. In his framework, K&lt;sub&gt;1&lt;/sub&gt; is the association constant governing binding of the first ligand molecule, K&lt;sub&gt;2&lt;/sub&gt; the association constant governing binding of the second ligand molecule (once the first is already bound) etc. For &lt;math&gt;\bar{Y}&lt;/math&gt;, this gives

&lt;math&gt;
\bar{Y}=\frac{1}{n}\frac{K_1[X] + 2K_1K_2[X]^2 + \ldots + n\left(K_1K_2 \ldots K_n\right)[X]^n}{1+K_1[X]+K_1K_2[X]^2+ \ldots +\left(K_1K_2 \ldots K_n\right)[X]^n}
&lt;/math&gt;

 It is worth noting that the constants K&lt;sub&gt;1&lt;/sub&gt;, K&lt;sub&gt;2&lt;/sub&gt;, ... do not relate to individual binding sites. They describe ''how many'' binding sites are occupied, rather than ''which ones''. This form has the advantage that cooperativity is easily recognised when considering the association constants. If all ligand binding sites are identical with a microscopic association constant K, one would expect &lt;math&gt;K_1=nK, K_2=\frac{n-1}{2}K&lt;/math&gt;, \ldots K_n=\frac{1}{n}K&lt;/math&gt; in the absence of cooperativity. We have positive cooperativity if K&lt;sub&gt;i&lt;/sub&gt; lie above these expected values for i&gt;1.

== References ==
 &lt;references /&gt;</text>
    </revision>
    <revision>
      <id>1572</id>
      <parentid>1571</parentid>
      <timestamp>2012-08-31T22:23:00Z</timestamp>
      <contributor>
        <username>Mstefan</username>
        <id>25</id>
      </contributor>
      <comment>/* The Klotz equation */</comment>
      <sha1>fw24ovlme6boxbaqaag9rkr8vkv2sg5</sha1>
      <text xml:space="preserve" bytes="8546">Cooperative binding occurs if the binding of a ligand increases non-linearly with the concentration of ligand. This can be due for instance to an affinity for the ligand depending on the amount of ligand bound. Cooperativity can be positive or negative. A protein that does not display cooperativity is called non-cooperative.


== History and definitions ==

In 1904, Christian Bohr studied hemoglobin binding to oxygen under different conditions.&lt;ref name=Bohr1904&gt; Bohr, C., Hasselbalch, K., and Krogh, A. (1904) Ueber einen in biologischer Beziehung wichtigen Einfluss, den die Kohlens&amp;auml;urespannung des Blutes auf dessen Sauerstoffbindung &amp;uuml;bt. 
Skandinavisches Archiv Für Physiologie, 16(2): 402-412 &lt;/ref&gt; When plotting hemoglobin saturation with oxygen as a function of the partial pressure of oxygen, he obtained a sigmoidal (or &quot;S-shaped&quot;) curve. This indicates that the more oxygen is bound to hemoglobin, the easier it is for more oxygen to bind - until all binding sites are saturated. In addition, Bohr noticed that increasing CO&lt;sub&gt;2&lt;/sub&gt; pressure shifted this curve to the right - i.e. higher concentrations of CO&lt;sub&gt;2&lt;/sub&gt; make it more difficult for hemoglobin to bind oxygen.&lt;ref name=Bohr1904/&gt; This latter phenomenon is known as the &quot;Bohr effect&quot;.

What Bohr observed in hemoglobin were two different kinds of cooperative binding. A protein is said to exhibit cooperative binding if ligand binding scales non-linearly with ligand concentration. Cooperativity can be positive (if binding of a ligand molecule increases the protein's apparent affinity, and hence increases the chance of another ligand molecule binding) or negative (if binding of a ligand molecule decreases affinity and hence makes binding of other ligand molecules less likely). The concept of cooperative binding only applies to molecules or complexes with more than one ligand binding sites. If several ligand binding sites exist, but ligand binding to any one site does not affect the others, the protein is said to be non-cooperative. Cooperativity can be homotropic, if a ligand influences the binding of ligands of the same kind, or heterotropic, if it influences binding of other kinds of ligands (reviewed in &lt;ref name=Endler2012&gt; Endler, L. and Stefan, M.I. and Edelstein, S. and Le Nov&amp;egrave;re, N. (2012) Using chemical kinetics to model neuronal signalling pathways. In: Computational Systems Neurobiology, N. Le Nov&amp;egrave;re (ed)&lt;/ref&gt;).

In the case of hemoglobin, we have homotropic positive cooperativity (binding of oxygen facilitates binding of more oxygen) and heterotropic negative cooperativity (binding of CO&lt;sub&gt;2&lt;/sub&gt; reduces hemoglobin's facility to bind oxygen.)

When studying cooperativity, it is useful to consider the &quot;fractional occupancy&quot; &lt;math&gt;\bar{Y} &lt;/math&gt; of a protein with a given ligand, which is defined as the number of ligand-bound binding sites divided by the total number of ligand binding sites:

&lt;math&gt;
\bar{Y}=\frac{[\text{bound sites}]}{[\text{bound sites}]+[\text{unbound sites}]} = \frac{[\text{bound sites}]}{[\text{total sites}]}
&lt;/math&gt;

If &lt;math&gt;\bar{Y}=0&lt;/math&gt;, then the protein is completely unbound, and if &lt;math&gt;\bar{Y}=1&lt;/math&gt;, it is completely saturated. If the plot of &lt;math&gt;\bar{Y}&lt;/math&gt; at equilibrium as a function of ligand concentration is sigmoidal in shape, this indicates positive cooperativity. If it is not, no statement can be made about cooperativity from looking at this plot alone.

Many proteins are said to be activated or in other ways regulated by cooperative ligand binding. It is important to note though, that the extent of activation does not necessarily coincide with &lt;math&gt;\bar{Y}&lt;/math&gt;, nor is there a simple dependence.

[FIGURE: Rbar != Ybar]

== The Hill equation ==

Throughout the 20&lt;sup&gt;th&lt;/sup&gt; century, various frameworks have been developed to describe binding of ligand to a protein with more than one binding site and cooperative effects observed in this context (reviewed in &lt;ref name=Wyman1990&gt;{{cite pmid|5357210}}&lt;/ref&gt;). The first description of cooperative binding to a multi-site protein was developed by A.V. Hill.&lt;ref name=Hill1910&gt;Hill, A. V. (1910) The possible effects of the aggregation of the molecules of haemoglobin on its dissociation curves. J Physiol 40: iv-vii.&lt;/ref&gt; Drawing on observations of oxygen binding to haemoglobin, Hill suggested a phenomenological equation that linked fractional saturation to ligand concentration, an association constant and an exponent now called the &quot;Hill coefficent&quot;:

&lt;math&gt;
\bar{Y} = \frac{[X]^{n_H}}{K_d+ [X]^{n_H}}
&lt;/math&gt;

where K&lt;sub&gt;f&lt;/sub&gt; denotes an apparent dissociation constant, [X] denotes ligand concentration and n&lt;sub&gt;H&lt;/sub&gt; is the Hill coefficient.

If n&lt;sub&gt;H&lt;/sub&gt;&lt;1, the system exhibits negative negative cooperativity, and if n&lt;sub&gt;_H&lt;/sub&gt;&gt;1, we have positive cooperativity. The total number of ligand binding sites is an upper bound for n&lt;sub&gt;H&lt;/sub&gt;.  The Hill plot, obtained by plotting &lt;math&gt;\log \frac{\bar{Y}}{1-\bar{Y}}&lt;/math&gt; versus log([X]) is linear, with slope n&lt;sub&gt;H&lt;/sub&gt; and intercept  log(K). This means that cooperativity is assumed to be fixed, i.e. it does not change with saturation. It also means that cooperativity is solely a property of ligand molecules, rather than a property of binding sites, which always exhibit the same affinity.

[FIGURE: Hill plot]

== The Adair equation ==

The work of Adair&lt;ref name=Adair1925&gt; Adair, G.S. The hemoglobin system. IV. The oxygen dissociation curve of hemoglobin. J Biol Chem 63:529-545&lt;/ref&gt; and later Klotz&lt;ref name=Klotz1946a&gt; Klotz, I.M. (1946) The Application of the Law of Mass Action to Binding by Proteins. Interactions with Calcium. Arch Biochem 9:109-117&lt;/ref&gt; changed this view of cooperativity, and recognised that cooperativity was not a fixed term, but dependent on ligand saturation.

G.S. Adair&lt;ref name=Adair1925/&gt; also considered hemoglobin binding to oxygen, but took into account more information about the nature of hemoglobin, and in particular, the existence of four oxygen binding sites. He also worked from the assumption that fully saturated hemoglobin is formed in stages and that intermediate forms with one, two, or three bound oxygen molecules exist. The formation of each intermediate stage from unbound hemoglobin can be described using a macroscopic association constant K&lt;sub&gt;i&lt;/sub&gt;. For a reaction of the form &lt;math&gt; P+X \rightarrow PX &lt;/math&gt; governed by an association constant K&lt;sub&gt;A&lt;/sub&gt;, we have &lt;math&gt;[PX]=[P][X]K_A&lt;/math&gt; at equilibrium. This allows us to express &lt;math&gt;\bar{Y}&lt;/math&gt; in terms of ligand concentration and the K&lt;sub&gt;i&lt;/sub&gt;:

&lt;math&gt;
\begin{array}{llcl}
\bar{Y}         &amp; =     &amp; \frac{PX+2PX_2+3PX_3+4PX_4}{4(P+PX+PX_2+PX_3+PX_4)}   &amp; = \\[0.5 cm]
                &amp; =     &amp; \frac{K_I[X]+2K_{II}X^2+3K_{III}X^3+4k_{IV}X^4}{4(1+K_1[X]+K_{II}X^2+K_{III}X^3+K_{IV}X^4)}
\end{array}
&lt;/math&gt;

Or, for any protein with ''n'' ligand binding sites:

&lt;math&gt;
\bar{Y}=\frac{1}{n}\frac{K_I[X] + 2K_{II}[X]^2 + \ldots + nK_{n} [X]^n}{1+K_I[X]+K_{II}[X]^2+ \ldots +K_n[X]^n}
&lt;/math&gt;

where ''n'' denotes the number of binding sites and each K&lt;sub&gt;i&lt;/sub&gt; is a combined association constant, describing the binding of ''i'' ligand molecules.

==The Klotz equation ==

Klotz&lt;ref name=Klotz1946a/&gt; (reviewed in &lt;ref name=Klotz2004&gt;{{cite pmid|14604979}}&lt;/ref&gt;) deconvoluted Adair's association constants by considering stepwise formation of the intermediate stages. In his framework, K&lt;sub&gt;1&lt;/sub&gt; is the association constant governing binding of the first ligand molecule, K&lt;sub&gt;2&lt;/sub&gt; the association constant governing binding of the second ligand molecule (once the first is already bound) etc. For &lt;math&gt;\bar{Y}&lt;/math&gt;, this gives

&lt;math&gt;
\bar{Y}=\frac{1}{n}\frac{K_1[X] + 2K_1K_2[X]^2 + \ldots + n\left(K_1K_2 \ldots K_n\right)[X]^n}{1+K_1[X]+K_1K_2[X]^2+ \ldots +\left(K_1K_2 \ldots K_n\right)[X]^n}
&lt;/math&gt;


It is worth noting that the constants K&lt;sub&gt;1&lt;/sub&gt;, K&lt;sub&gt;2&lt;/sub&gt;, ... do not relate to individual binding sites. They describe ''how many'' binding sites are occupied, rather than ''which ones''. This form has the advantage that cooperativity is easily recognised when considering the association constants. If all ligand binding sites are identical with a microscopic association constant K, one would expect &lt;math&gt;K_1=nK, K_2=\frac{n-1}{2}K&lt;/math&gt;, \ldots K_n=\frac{1}{n}K&lt;/math&gt; in the absence of cooperativity. We have positive cooperativity if K&lt;sub&gt;i&lt;/sub&gt; lie above these expected values for i&gt;1.

== References ==
 &lt;references /&gt;</text>
    </revision>
    <revision>
      <id>1573</id>
      <parentid>1572</parentid>
      <timestamp>2012-08-31T22:23:25Z</timestamp>
      <contributor>
        <username>Mstefan</username>
        <id>25</id>
      </contributor>
      <comment>/* The Klotz equation */</comment>
      <sha1>046yl85qmr541xgbz40hhzw9fh791jg</sha1>
      <text xml:space="preserve" bytes="8539">Cooperative binding occurs if the binding of a ligand increases non-linearly with the concentration of ligand. This can be due for instance to an affinity for the ligand depending on the amount of ligand bound. Cooperativity can be positive or negative. A protein that does not display cooperativity is called non-cooperative.


== History and definitions ==

In 1904, Christian Bohr studied hemoglobin binding to oxygen under different conditions.&lt;ref name=Bohr1904&gt; Bohr, C., Hasselbalch, K., and Krogh, A. (1904) Ueber einen in biologischer Beziehung wichtigen Einfluss, den die Kohlens&amp;auml;urespannung des Blutes auf dessen Sauerstoffbindung &amp;uuml;bt. 
Skandinavisches Archiv Für Physiologie, 16(2): 402-412 &lt;/ref&gt; When plotting hemoglobin saturation with oxygen as a function of the partial pressure of oxygen, he obtained a sigmoidal (or &quot;S-shaped&quot;) curve. This indicates that the more oxygen is bound to hemoglobin, the easier it is for more oxygen to bind - until all binding sites are saturated. In addition, Bohr noticed that increasing CO&lt;sub&gt;2&lt;/sub&gt; pressure shifted this curve to the right - i.e. higher concentrations of CO&lt;sub&gt;2&lt;/sub&gt; make it more difficult for hemoglobin to bind oxygen.&lt;ref name=Bohr1904/&gt; This latter phenomenon is known as the &quot;Bohr effect&quot;.

What Bohr observed in hemoglobin were two different kinds of cooperative binding. A protein is said to exhibit cooperative binding if ligand binding scales non-linearly with ligand concentration. Cooperativity can be positive (if binding of a ligand molecule increases the protein's apparent affinity, and hence increases the chance of another ligand molecule binding) or negative (if binding of a ligand molecule decreases affinity and hence makes binding of other ligand molecules less likely). The concept of cooperative binding only applies to molecules or complexes with more than one ligand binding sites. If several ligand binding sites exist, but ligand binding to any one site does not affect the others, the protein is said to be non-cooperative. Cooperativity can be homotropic, if a ligand influences the binding of ligands of the same kind, or heterotropic, if it influences binding of other kinds of ligands (reviewed in &lt;ref name=Endler2012&gt; Endler, L. and Stefan, M.I. and Edelstein, S. and Le Nov&amp;egrave;re, N. (2012) Using chemical kinetics to model neuronal signalling pathways. In: Computational Systems Neurobiology, N. Le Nov&amp;egrave;re (ed)&lt;/ref&gt;).

In the case of hemoglobin, we have homotropic positive cooperativity (binding of oxygen facilitates binding of more oxygen) and heterotropic negative cooperativity (binding of CO&lt;sub&gt;2&lt;/sub&gt; reduces hemoglobin's facility to bind oxygen.)

When studying cooperativity, it is useful to consider the &quot;fractional occupancy&quot; &lt;math&gt;\bar{Y} &lt;/math&gt; of a protein with a given ligand, which is defined as the number of ligand-bound binding sites divided by the total number of ligand binding sites:

&lt;math&gt;
\bar{Y}=\frac{[\text{bound sites}]}{[\text{bound sites}]+[\text{unbound sites}]} = \frac{[\text{bound sites}]}{[\text{total sites}]}
&lt;/math&gt;

If &lt;math&gt;\bar{Y}=0&lt;/math&gt;, then the protein is completely unbound, and if &lt;math&gt;\bar{Y}=1&lt;/math&gt;, it is completely saturated. If the plot of &lt;math&gt;\bar{Y}&lt;/math&gt; at equilibrium as a function of ligand concentration is sigmoidal in shape, this indicates positive cooperativity. If it is not, no statement can be made about cooperativity from looking at this plot alone.

Many proteins are said to be activated or in other ways regulated by cooperative ligand binding. It is important to note though, that the extent of activation does not necessarily coincide with &lt;math&gt;\bar{Y}&lt;/math&gt;, nor is there a simple dependence.

[FIGURE: Rbar != Ybar]

== The Hill equation ==

Throughout the 20&lt;sup&gt;th&lt;/sup&gt; century, various frameworks have been developed to describe binding of ligand to a protein with more than one binding site and cooperative effects observed in this context (reviewed in &lt;ref name=Wyman1990&gt;{{cite pmid|5357210}}&lt;/ref&gt;). The first description of cooperative binding to a multi-site protein was developed by A.V. Hill.&lt;ref name=Hill1910&gt;Hill, A. V. (1910) The possible effects of the aggregation of the molecules of haemoglobin on its dissociation curves. J Physiol 40: iv-vii.&lt;/ref&gt; Drawing on observations of oxygen binding to haemoglobin, Hill suggested a phenomenological equation that linked fractional saturation to ligand concentration, an association constant and an exponent now called the &quot;Hill coefficent&quot;:

&lt;math&gt;
\bar{Y} = \frac{[X]^{n_H}}{K_d+ [X]^{n_H}}
&lt;/math&gt;

where K&lt;sub&gt;f&lt;/sub&gt; denotes an apparent dissociation constant, [X] denotes ligand concentration and n&lt;sub&gt;H&lt;/sub&gt; is the Hill coefficient.

If n&lt;sub&gt;H&lt;/sub&gt;&lt;1, the system exhibits negative negative cooperativity, and if n&lt;sub&gt;_H&lt;/sub&gt;&gt;1, we have positive cooperativity. The total number of ligand binding sites is an upper bound for n&lt;sub&gt;H&lt;/sub&gt;.  The Hill plot, obtained by plotting &lt;math&gt;\log \frac{\bar{Y}}{1-\bar{Y}}&lt;/math&gt; versus log([X]) is linear, with slope n&lt;sub&gt;H&lt;/sub&gt; and intercept  log(K). This means that cooperativity is assumed to be fixed, i.e. it does not change with saturation. It also means that cooperativity is solely a property of ligand molecules, rather than a property of binding sites, which always exhibit the same affinity.

[FIGURE: Hill plot]

== The Adair equation ==

The work of Adair&lt;ref name=Adair1925&gt; Adair, G.S. The hemoglobin system. IV. The oxygen dissociation curve of hemoglobin. J Biol Chem 63:529-545&lt;/ref&gt; and later Klotz&lt;ref name=Klotz1946a&gt; Klotz, I.M. (1946) The Application of the Law of Mass Action to Binding by Proteins. Interactions with Calcium. Arch Biochem 9:109-117&lt;/ref&gt; changed this view of cooperativity, and recognised that cooperativity was not a fixed term, but dependent on ligand saturation.

G.S. Adair&lt;ref name=Adair1925/&gt; also considered hemoglobin binding to oxygen, but took into account more information about the nature of hemoglobin, and in particular, the existence of four oxygen binding sites. He also worked from the assumption that fully saturated hemoglobin is formed in stages and that intermediate forms with one, two, or three bound oxygen molecules exist. The formation of each intermediate stage from unbound hemoglobin can be described using a macroscopic association constant K&lt;sub&gt;i&lt;/sub&gt;. For a reaction of the form &lt;math&gt; P+X \rightarrow PX &lt;/math&gt; governed by an association constant K&lt;sub&gt;A&lt;/sub&gt;, we have &lt;math&gt;[PX]=[P][X]K_A&lt;/math&gt; at equilibrium. This allows us to express &lt;math&gt;\bar{Y}&lt;/math&gt; in terms of ligand concentration and the K&lt;sub&gt;i&lt;/sub&gt;:

&lt;math&gt;
\begin{array}{llcl}
\bar{Y}         &amp; =     &amp; \frac{PX+2PX_2+3PX_3+4PX_4}{4(P+PX+PX_2+PX_3+PX_4)}   &amp; = \\[0.5 cm]
                &amp; =     &amp; \frac{K_I[X]+2K_{II}X^2+3K_{III}X^3+4k_{IV}X^4}{4(1+K_1[X]+K_{II}X^2+K_{III}X^3+K_{IV}X^4)}
\end{array}
&lt;/math&gt;

Or, for any protein with ''n'' ligand binding sites:

&lt;math&gt;
\bar{Y}=\frac{1}{n}\frac{K_I[X] + 2K_{II}[X]^2 + \ldots + nK_{n} [X]^n}{1+K_I[X]+K_{II}[X]^2+ \ldots +K_n[X]^n}
&lt;/math&gt;

where ''n'' denotes the number of binding sites and each K&lt;sub&gt;i&lt;/sub&gt; is a combined association constant, describing the binding of ''i'' ligand molecules.

==The Klotz equation ==

Klotz&lt;ref name=Klotz1946a/&gt; (reviewed in &lt;ref name=Klotz2004&gt;{{cite pmid|14604979}}&lt;/ref&gt;) deconvoluted Adair's association constants by considering stepwise formation of the intermediate stages. In his framework, K&lt;sub&gt;1&lt;/sub&gt; is the association constant governing binding of the first ligand molecule, K&lt;sub&gt;2&lt;/sub&gt; the association constant governing binding of the second ligand molecule (once the first is already bound) etc. For &lt;math&gt;\bar{Y}&lt;/math&gt;, this gives

&lt;math&gt;
\bar{Y}=\frac{1}{n}\frac{K_1[X] + 2K_1K_2[X]^2 + \ldots + n\left(K_1K_2 \ldots K_n\right)[X]^n}{1+K_1[X]+K_1K_2[X]^2+ \ldots +\left(K_1K_2 \ldots K_n\right)[X]^n}
&lt;/math&gt;


It is worth noting that the constants K&lt;sub&gt;1&lt;/sub&gt;, K&lt;sub&gt;2&lt;/sub&gt;, ... do not relate to individual binding sites. They describe ''how many'' binding sites are occupied, rather than ''which ones''. This form has the advantage that cooperativity is easily recognised when considering the association constants. If all ligand binding sites are identical with a microscopic association constant K, one would expect &lt;math&gt;K_1=nK, K_2=\frac{n-1}{2}K, \ldots K_n=\frac{1}{n}K&lt;/math&gt; in the absence of cooperativity. We have positive cooperativity if K&lt;sub&gt;i&lt;/sub&gt; lie above these expected values for i&gt;1.

== References ==
 &lt;references /&gt;</text>
    </revision>
    <revision>
      <id>1574</id>
      <parentid>1573</parentid>
      <timestamp>2012-08-31T22:24:15Z</timestamp>
      <contributor>
        <username>Mstefan</username>
        <id>25</id>
      </contributor>
      <comment>/* The Klotz equation */</comment>
      <sha1>msr10tydc7ehv2kv0rzaoi2oupmbibf</sha1>
      <text xml:space="preserve" bytes="8756">Cooperative binding occurs if the binding of a ligand increases non-linearly with the concentration of ligand. This can be due for instance to an affinity for the ligand depending on the amount of ligand bound. Cooperativity can be positive or negative. A protein that does not display cooperativity is called non-cooperative.


== History and definitions ==

In 1904, Christian Bohr studied hemoglobin binding to oxygen under different conditions.&lt;ref name=Bohr1904&gt; Bohr, C., Hasselbalch, K., and Krogh, A. (1904) Ueber einen in biologischer Beziehung wichtigen Einfluss, den die Kohlens&amp;auml;urespannung des Blutes auf dessen Sauerstoffbindung &amp;uuml;bt. 
Skandinavisches Archiv Für Physiologie, 16(2): 402-412 &lt;/ref&gt; When plotting hemoglobin saturation with oxygen as a function of the partial pressure of oxygen, he obtained a sigmoidal (or &quot;S-shaped&quot;) curve. This indicates that the more oxygen is bound to hemoglobin, the easier it is for more oxygen to bind - until all binding sites are saturated. In addition, Bohr noticed that increasing CO&lt;sub&gt;2&lt;/sub&gt; pressure shifted this curve to the right - i.e. higher concentrations of CO&lt;sub&gt;2&lt;/sub&gt; make it more difficult for hemoglobin to bind oxygen.&lt;ref name=Bohr1904/&gt; This latter phenomenon is known as the &quot;Bohr effect&quot;.

What Bohr observed in hemoglobin were two different kinds of cooperative binding. A protein is said to exhibit cooperative binding if ligand binding scales non-linearly with ligand concentration. Cooperativity can be positive (if binding of a ligand molecule increases the protein's apparent affinity, and hence increases the chance of another ligand molecule binding) or negative (if binding of a ligand molecule decreases affinity and hence makes binding of other ligand molecules less likely). The concept of cooperative binding only applies to molecules or complexes with more than one ligand binding sites. If several ligand binding sites exist, but ligand binding to any one site does not affect the others, the protein is said to be non-cooperative. Cooperativity can be homotropic, if a ligand influences the binding of ligands of the same kind, or heterotropic, if it influences binding of other kinds of ligands (reviewed in &lt;ref name=Endler2012&gt; Endler, L. and Stefan, M.I. and Edelstein, S. and Le Nov&amp;egrave;re, N. (2012) Using chemical kinetics to model neuronal signalling pathways. In: Computational Systems Neurobiology, N. Le Nov&amp;egrave;re (ed)&lt;/ref&gt;).

In the case of hemoglobin, we have homotropic positive cooperativity (binding of oxygen facilitates binding of more oxygen) and heterotropic negative cooperativity (binding of CO&lt;sub&gt;2&lt;/sub&gt; reduces hemoglobin's facility to bind oxygen.)

When studying cooperativity, it is useful to consider the &quot;fractional occupancy&quot; &lt;math&gt;\bar{Y} &lt;/math&gt; of a protein with a given ligand, which is defined as the number of ligand-bound binding sites divided by the total number of ligand binding sites:

&lt;math&gt;
\bar{Y}=\frac{[\text{bound sites}]}{[\text{bound sites}]+[\text{unbound sites}]} = \frac{[\text{bound sites}]}{[\text{total sites}]}
&lt;/math&gt;

If &lt;math&gt;\bar{Y}=0&lt;/math&gt;, then the protein is completely unbound, and if &lt;math&gt;\bar{Y}=1&lt;/math&gt;, it is completely saturated. If the plot of &lt;math&gt;\bar{Y}&lt;/math&gt; at equilibrium as a function of ligand concentration is sigmoidal in shape, this indicates positive cooperativity. If it is not, no statement can be made about cooperativity from looking at this plot alone.

Many proteins are said to be activated or in other ways regulated by cooperative ligand binding. It is important to note though, that the extent of activation does not necessarily coincide with &lt;math&gt;\bar{Y}&lt;/math&gt;, nor is there a simple dependence.

[FIGURE: Rbar != Ybar]

== The Hill equation ==

Throughout the 20&lt;sup&gt;th&lt;/sup&gt; century, various frameworks have been developed to describe binding of ligand to a protein with more than one binding site and cooperative effects observed in this context (reviewed in &lt;ref name=Wyman1990&gt;{{cite pmid|5357210}}&lt;/ref&gt;). The first description of cooperative binding to a multi-site protein was developed by A.V. Hill.&lt;ref name=Hill1910&gt;Hill, A. V. (1910) The possible effects of the aggregation of the molecules of haemoglobin on its dissociation curves. J Physiol 40: iv-vii.&lt;/ref&gt; Drawing on observations of oxygen binding to haemoglobin, Hill suggested a phenomenological equation that linked fractional saturation to ligand concentration, an association constant and an exponent now called the &quot;Hill coefficent&quot;:

&lt;math&gt;
\bar{Y} = \frac{[X]^{n_H}}{K_d+ [X]^{n_H}}
&lt;/math&gt;

where K&lt;sub&gt;f&lt;/sub&gt; denotes an apparent dissociation constant, [X] denotes ligand concentration and n&lt;sub&gt;H&lt;/sub&gt; is the Hill coefficient.

If n&lt;sub&gt;H&lt;/sub&gt;&lt;1, the system exhibits negative negative cooperativity, and if n&lt;sub&gt;_H&lt;/sub&gt;&gt;1, we have positive cooperativity. The total number of ligand binding sites is an upper bound for n&lt;sub&gt;H&lt;/sub&gt;.  The Hill plot, obtained by plotting &lt;math&gt;\log \frac{\bar{Y}}{1-\bar{Y}}&lt;/math&gt; versus log([X]) is linear, with slope n&lt;sub&gt;H&lt;/sub&gt; and intercept  log(K). This means that cooperativity is assumed to be fixed, i.e. it does not change with saturation. It also means that cooperativity is solely a property of ligand molecules, rather than a property of binding sites, which always exhibit the same affinity.

[FIGURE: Hill plot]

== The Adair equation ==

The work of Adair&lt;ref name=Adair1925&gt; Adair, G.S. The hemoglobin system. IV. The oxygen dissociation curve of hemoglobin. J Biol Chem 63:529-545&lt;/ref&gt; and later Klotz&lt;ref name=Klotz1946a&gt; Klotz, I.M. (1946) The Application of the Law of Mass Action to Binding by Proteins. Interactions with Calcium. Arch Biochem 9:109-117&lt;/ref&gt; changed this view of cooperativity, and recognised that cooperativity was not a fixed term, but dependent on ligand saturation.

G.S. Adair&lt;ref name=Adair1925/&gt; also considered hemoglobin binding to oxygen, but took into account more information about the nature of hemoglobin, and in particular, the existence of four oxygen binding sites. He also worked from the assumption that fully saturated hemoglobin is formed in stages and that intermediate forms with one, two, or three bound oxygen molecules exist. The formation of each intermediate stage from unbound hemoglobin can be described using a macroscopic association constant K&lt;sub&gt;i&lt;/sub&gt;. For a reaction of the form &lt;math&gt; P+X \rightarrow PX &lt;/math&gt; governed by an association constant K&lt;sub&gt;A&lt;/sub&gt;, we have &lt;math&gt;[PX]=[P][X]K_A&lt;/math&gt; at equilibrium. This allows us to express &lt;math&gt;\bar{Y}&lt;/math&gt; in terms of ligand concentration and the K&lt;sub&gt;i&lt;/sub&gt;:

&lt;math&gt;
\begin{array}{llcl}
\bar{Y}         &amp; =     &amp; \frac{PX+2PX_2+3PX_3+4PX_4}{4(P+PX+PX_2+PX_3+PX_4)}   &amp; = \\[0.5 cm]
                &amp; =     &amp; \frac{K_I[X]+2K_{II}X^2+3K_{III}X^3+4k_{IV}X^4}{4(1+K_1[X]+K_{II}X^2+K_{III}X^3+K_{IV}X^4)}
\end{array}
&lt;/math&gt;

Or, for any protein with ''n'' ligand binding sites:

&lt;math&gt;
\bar{Y}=\frac{1}{n}\frac{K_I[X] + 2K_{II}[X]^2 + \ldots + nK_{n} [X]^n}{1+K_I[X]+K_{II}[X]^2+ \ldots +K_n[X]^n}
&lt;/math&gt;

where ''n'' denotes the number of binding sites and each K&lt;sub&gt;i&lt;/sub&gt; is a combined association constant, describing the binding of ''i'' ligand molecules.

==The Klotz equation ==

Klotz&lt;ref name=Klotz1946a/&gt; (reviewed in &lt;ref name=Klotz2004&gt;{{cite pmid|14604979}}&lt;/ref&gt;) deconvoluted Adair's association constants by considering stepwise formation of the intermediate stages. In his framework, K&lt;sub&gt;1&lt;/sub&gt; is the association constant governing binding of the first ligand molecule, K&lt;sub&gt;2&lt;/sub&gt; the association constant governing binding of the second ligand molecule (once the first is already bound) etc. For &lt;math&gt;\bar{Y}&lt;/math&gt;, this gives

&lt;math&gt;
\bar{Y}=\frac{1}{n}\frac{K_1[X] + 2K_1K_2[X]^2 + \ldots + n\left(K_1K_2 \ldots K_n\right)[X]^n}{1+K_1[X]+K_1K_2[X]^2+ \ldots +\left(K_1K_2 \ldots K_n\right)[X]^n}
&lt;/math&gt;


It is worth noting that the constants K&lt;sub&gt;1&lt;/sub&gt;, K&lt;sub&gt;2&lt;/sub&gt;, ... do not relate to individual binding sites. They describe ''how many'' binding sites are occupied, rather than ''which ones''. This form has the advantage that cooperativity is easily recognised when considering the association constants. If all ligand binding sites are identical with a microscopic association constant K, one would expect &lt;math&gt;K_1=nK, K_2=\frac{n-1}{2}K, \ldots K_n=\frac{1}{n}K&lt;/math&gt; in the absence of cooperativity. We have positive cooperativity if K&lt;sub&gt;i&lt;/sub&gt; lie above these expected values for i&gt;1.

The Klotz equation (which is sometimes also called the Adair-Klotz equation) is often used in the experimental literature to describe measurements of ligand binding in terms of sequential apparent binding constants.

== References ==
 &lt;references /&gt;</text>
    </revision>
    <revision>
      <id>1575</id>
      <parentid>1574</parentid>
      <timestamp>2012-08-31T22:24:52Z</timestamp>
      <contributor>
        <username>Mstefan</username>
        <id>25</id>
      </contributor>
      <comment>/* The Klotz equation */</comment>
      <sha1>9x8jyp1y1w31ftj0ryrmzsj8k99hwmo</sha1>
      <text xml:space="preserve" bytes="8777">Cooperative binding occurs if the binding of a ligand increases non-linearly with the concentration of ligand. This can be due for instance to an affinity for the ligand depending on the amount of ligand bound. Cooperativity can be positive or negative. A protein that does not display cooperativity is called non-cooperative.


== History and definitions ==

In 1904, Christian Bohr studied hemoglobin binding to oxygen under different conditions.&lt;ref name=Bohr1904&gt; Bohr, C., Hasselbalch, K., and Krogh, A. (1904) Ueber einen in biologischer Beziehung wichtigen Einfluss, den die Kohlens&amp;auml;urespannung des Blutes auf dessen Sauerstoffbindung &amp;uuml;bt. 
Skandinavisches Archiv Für Physiologie, 16(2): 402-412 &lt;/ref&gt; When plotting hemoglobin saturation with oxygen as a function of the partial pressure of oxygen, he obtained a sigmoidal (or &quot;S-shaped&quot;) curve. This indicates that the more oxygen is bound to hemoglobin, the easier it is for more oxygen to bind - until all binding sites are saturated. In addition, Bohr noticed that increasing CO&lt;sub&gt;2&lt;/sub&gt; pressure shifted this curve to the right - i.e. higher concentrations of CO&lt;sub&gt;2&lt;/sub&gt; make it more difficult for hemoglobin to bind oxygen.&lt;ref name=Bohr1904/&gt; This latter phenomenon is known as the &quot;Bohr effect&quot;.

What Bohr observed in hemoglobin were two different kinds of cooperative binding. A protein is said to exhibit cooperative binding if ligand binding scales non-linearly with ligand concentration. Cooperativity can be positive (if binding of a ligand molecule increases the protein's apparent affinity, and hence increases the chance of another ligand molecule binding) or negative (if binding of a ligand molecule decreases affinity and hence makes binding of other ligand molecules less likely). The concept of cooperative binding only applies to molecules or complexes with more than one ligand binding sites. If several ligand binding sites exist, but ligand binding to any one site does not affect the others, the protein is said to be non-cooperative. Cooperativity can be homotropic, if a ligand influences the binding of ligands of the same kind, or heterotropic, if it influences binding of other kinds of ligands (reviewed in &lt;ref name=Endler2012&gt; Endler, L. and Stefan, M.I. and Edelstein, S. and Le Nov&amp;egrave;re, N. (2012) Using chemical kinetics to model neuronal signalling pathways. In: Computational Systems Neurobiology, N. Le Nov&amp;egrave;re (ed)&lt;/ref&gt;).

In the case of hemoglobin, we have homotropic positive cooperativity (binding of oxygen facilitates binding of more oxygen) and heterotropic negative cooperativity (binding of CO&lt;sub&gt;2&lt;/sub&gt; reduces hemoglobin's facility to bind oxygen.)

When studying cooperativity, it is useful to consider the &quot;fractional occupancy&quot; &lt;math&gt;\bar{Y} &lt;/math&gt; of a protein with a given ligand, which is defined as the number of ligand-bound binding sites divided by the total number of ligand binding sites:

&lt;math&gt;
\bar{Y}=\frac{[\text{bound sites}]}{[\text{bound sites}]+[\text{unbound sites}]} = \frac{[\text{bound sites}]}{[\text{total sites}]}
&lt;/math&gt;

If &lt;math&gt;\bar{Y}=0&lt;/math&gt;, then the protein is completely unbound, and if &lt;math&gt;\bar{Y}=1&lt;/math&gt;, it is completely saturated. If the plot of &lt;math&gt;\bar{Y}&lt;/math&gt; at equilibrium as a function of ligand concentration is sigmoidal in shape, this indicates positive cooperativity. If it is not, no statement can be made about cooperativity from looking at this plot alone.

Many proteins are said to be activated or in other ways regulated by cooperative ligand binding. It is important to note though, that the extent of activation does not necessarily coincide with &lt;math&gt;\bar{Y}&lt;/math&gt;, nor is there a simple dependence.

[FIGURE: Rbar != Ybar]

== The Hill equation ==

Throughout the 20&lt;sup&gt;th&lt;/sup&gt; century, various frameworks have been developed to describe binding of ligand to a protein with more than one binding site and cooperative effects observed in this context (reviewed in &lt;ref name=Wyman1990&gt;{{cite pmid|5357210}}&lt;/ref&gt;). The first description of cooperative binding to a multi-site protein was developed by A.V. Hill.&lt;ref name=Hill1910&gt;Hill, A. V. (1910) The possible effects of the aggregation of the molecules of haemoglobin on its dissociation curves. J Physiol 40: iv-vii.&lt;/ref&gt; Drawing on observations of oxygen binding to haemoglobin, Hill suggested a phenomenological equation that linked fractional saturation to ligand concentration, an association constant and an exponent now called the &quot;Hill coefficent&quot;:

&lt;math&gt;
\bar{Y} = \frac{[X]^{n_H}}{K_d+ [X]^{n_H}}
&lt;/math&gt;

where K&lt;sub&gt;f&lt;/sub&gt; denotes an apparent dissociation constant, [X] denotes ligand concentration and n&lt;sub&gt;H&lt;/sub&gt; is the Hill coefficient.

If n&lt;sub&gt;H&lt;/sub&gt;&lt;1, the system exhibits negative negative cooperativity, and if n&lt;sub&gt;_H&lt;/sub&gt;&gt;1, we have positive cooperativity. The total number of ligand binding sites is an upper bound for n&lt;sub&gt;H&lt;/sub&gt;.  The Hill plot, obtained by plotting &lt;math&gt;\log \frac{\bar{Y}}{1-\bar{Y}}&lt;/math&gt; versus log([X]) is linear, with slope n&lt;sub&gt;H&lt;/sub&gt; and intercept  log(K). This means that cooperativity is assumed to be fixed, i.e. it does not change with saturation. It also means that cooperativity is solely a property of ligand molecules, rather than a property of binding sites, which always exhibit the same affinity.

[FIGURE: Hill plot]

== The Adair equation ==

The work of Adair&lt;ref name=Adair1925&gt; Adair, G.S. The hemoglobin system. IV. The oxygen dissociation curve of hemoglobin. J Biol Chem 63:529-545&lt;/ref&gt; and later Klotz&lt;ref name=Klotz1946a&gt; Klotz, I.M. (1946) The Application of the Law of Mass Action to Binding by Proteins. Interactions with Calcium. Arch Biochem 9:109-117&lt;/ref&gt; changed this view of cooperativity, and recognised that cooperativity was not a fixed term, but dependent on ligand saturation.

G.S. Adair&lt;ref name=Adair1925/&gt; also considered hemoglobin binding to oxygen, but took into account more information about the nature of hemoglobin, and in particular, the existence of four oxygen binding sites. He also worked from the assumption that fully saturated hemoglobin is formed in stages and that intermediate forms with one, two, or three bound oxygen molecules exist. The formation of each intermediate stage from unbound hemoglobin can be described using a macroscopic association constant K&lt;sub&gt;i&lt;/sub&gt;. For a reaction of the form &lt;math&gt; P+X \rightarrow PX &lt;/math&gt; governed by an association constant K&lt;sub&gt;A&lt;/sub&gt;, we have &lt;math&gt;[PX]=[P][X]K_A&lt;/math&gt; at equilibrium. This allows us to express &lt;math&gt;\bar{Y}&lt;/math&gt; in terms of ligand concentration and the K&lt;sub&gt;i&lt;/sub&gt;:

&lt;math&gt;
\begin{array}{llcl}
\bar{Y}         &amp; =     &amp; \frac{PX+2PX_2+3PX_3+4PX_4}{4(P+PX+PX_2+PX_3+PX_4)}   &amp; = \\[0.5 cm]
                &amp; =     &amp; \frac{K_I[X]+2K_{II}X^2+3K_{III}X^3+4k_{IV}X^4}{4(1+K_1[X]+K_{II}X^2+K_{III}X^3+K_{IV}X^4)}
\end{array}
&lt;/math&gt;

Or, for any protein with ''n'' ligand binding sites:

&lt;math&gt;
\bar{Y}=\frac{1}{n}\frac{K_I[X] + 2K_{II}[X]^2 + \ldots + nK_{n} [X]^n}{1+K_I[X]+K_{II}[X]^2+ \ldots +K_n[X]^n}
&lt;/math&gt;

where ''n'' denotes the number of binding sites and each K&lt;sub&gt;i&lt;/sub&gt; is a combined association constant, describing the binding of ''i'' ligand molecules.

==The Klotz equation ==

Klotz&lt;ref name=Klotz1946a/&gt; (reviewed in &lt;ref name=Klotz2004&gt;{{cite pmid|14604979}}&lt;/ref&gt;) deconvoluted Adair's association constants by considering stepwise formation of the intermediate stages. In his framework, K&lt;sub&gt;1&lt;/sub&gt; is the association constant governing binding of the first ligand molecule, K&lt;sub&gt;2&lt;/sub&gt; the association constant governing binding of the second ligand molecule (once the first is already bound) etc. For &lt;math&gt;\bar{Y}&lt;/math&gt;, this gives

&lt;math&gt;
\bar{Y}=\frac{1}{n}\frac{K_1[X] + 2K_1K_2[X]^2 + \ldots + n\left(K_1K_2 \ldots K_n\right)[X]^n}{1+K_1[X]+K_1K_2[X]^2+ \ldots +\left(K_1K_2 \ldots K_n\right)[X]^n}
&lt;/math&gt;


It is worth noting that the constants K&lt;sub&gt;1&lt;/sub&gt;, K&lt;sub&gt;2&lt;/sub&gt;, ... do not relate to individual binding sites. They describe ''how many'' binding sites are occupied, rather than ''which ones''. This form has the advantage that cooperativity is easily recognised when considering the association constants. If all ligand binding sites are identical with a microscopic association constant K, one would expect &lt;math&gt;K_1=nK, K_2=\frac{n-1}{2}K, \ldots K_n=\frac{1}{n}K&lt;/math&gt; in the absence of cooperativity. We have positive cooperativity if K&lt;sub&gt;i&lt;/sub&gt; lie above these expected values for i&gt;1.

The Klotz equation (which is sometimes also called the Adair-Klotz equation) is often used in the experimental literature to describe measurements of ligand binding in terms of sequential apparent binding constants.


== The KNF model==

== References ==
 &lt;references /&gt;</text>
    </revision>
    <revision>
      <id>1576</id>
      <parentid>1575</parentid>
      <timestamp>2012-08-31T22:31:50Z</timestamp>
      <contributor>
        <username>Mstefan</username>
        <id>25</id>
      </contributor>
      <comment>/* The KNF model */</comment>
      <sha1>3zh9t07y26u5b7jr714sa4u54i4cte8</sha1>
      <text xml:space="preserve" bytes="9735">Cooperative binding occurs if the binding of a ligand increases non-linearly with the concentration of ligand. This can be due for instance to an affinity for the ligand depending on the amount of ligand bound. Cooperativity can be positive or negative. A protein that does not display cooperativity is called non-cooperative.


== History and definitions ==

In 1904, Christian Bohr studied hemoglobin binding to oxygen under different conditions.&lt;ref name=Bohr1904&gt; Bohr, C., Hasselbalch, K., and Krogh, A. (1904) Ueber einen in biologischer Beziehung wichtigen Einfluss, den die Kohlens&amp;auml;urespannung des Blutes auf dessen Sauerstoffbindung &amp;uuml;bt. 
Skandinavisches Archiv Für Physiologie, 16(2): 402-412 &lt;/ref&gt; When plotting hemoglobin saturation with oxygen as a function of the partial pressure of oxygen, he obtained a sigmoidal (or &quot;S-shaped&quot;) curve. This indicates that the more oxygen is bound to hemoglobin, the easier it is for more oxygen to bind - until all binding sites are saturated. In addition, Bohr noticed that increasing CO&lt;sub&gt;2&lt;/sub&gt; pressure shifted this curve to the right - i.e. higher concentrations of CO&lt;sub&gt;2&lt;/sub&gt; make it more difficult for hemoglobin to bind oxygen.&lt;ref name=Bohr1904/&gt; This latter phenomenon is known as the &quot;Bohr effect&quot;.

What Bohr observed in hemoglobin were two different kinds of cooperative binding. A protein is said to exhibit cooperative binding if ligand binding scales non-linearly with ligand concentration. Cooperativity can be positive (if binding of a ligand molecule increases the protein's apparent affinity, and hence increases the chance of another ligand molecule binding) or negative (if binding of a ligand molecule decreases affinity and hence makes binding of other ligand molecules less likely). The concept of cooperative binding only applies to molecules or complexes with more than one ligand binding sites. If several ligand binding sites exist, but ligand binding to any one site does not affect the others, the protein is said to be non-cooperative. Cooperativity can be homotropic, if a ligand influences the binding of ligands of the same kind, or heterotropic, if it influences binding of other kinds of ligands (reviewed in &lt;ref name=Endler2012&gt; Endler, L. and Stefan, M.I. and Edelstein, S. and Le Nov&amp;egrave;re, N. (2012) Using chemical kinetics to model neuronal signalling pathways. In: Computational Systems Neurobiology, N. Le Nov&amp;egrave;re (ed)&lt;/ref&gt;).

In the case of hemoglobin, we have homotropic positive cooperativity (binding of oxygen facilitates binding of more oxygen) and heterotropic negative cooperativity (binding of CO&lt;sub&gt;2&lt;/sub&gt; reduces hemoglobin's facility to bind oxygen.)

When studying cooperativity, it is useful to consider the &quot;fractional occupancy&quot; &lt;math&gt;\bar{Y} &lt;/math&gt; of a protein with a given ligand, which is defined as the number of ligand-bound binding sites divided by the total number of ligand binding sites:

&lt;math&gt;
\bar{Y}=\frac{[\text{bound sites}]}{[\text{bound sites}]+[\text{unbound sites}]} = \frac{[\text{bound sites}]}{[\text{total sites}]}
&lt;/math&gt;

If &lt;math&gt;\bar{Y}=0&lt;/math&gt;, then the protein is completely unbound, and if &lt;math&gt;\bar{Y}=1&lt;/math&gt;, it is completely saturated. If the plot of &lt;math&gt;\bar{Y}&lt;/math&gt; at equilibrium as a function of ligand concentration is sigmoidal in shape, this indicates positive cooperativity. If it is not, no statement can be made about cooperativity from looking at this plot alone.

Many proteins are said to be activated or in other ways regulated by cooperative ligand binding. It is important to note though, that the extent of activation does not necessarily coincide with &lt;math&gt;\bar{Y}&lt;/math&gt;, nor is there a simple dependence.

[FIGURE: Rbar != Ybar]

== The Hill equation ==

Throughout the 20&lt;sup&gt;th&lt;/sup&gt; century, various frameworks have been developed to describe binding of ligand to a protein with more than one binding site and cooperative effects observed in this context (reviewed in &lt;ref name=Wyman1990&gt;{{cite pmid|5357210}}&lt;/ref&gt;). The first description of cooperative binding to a multi-site protein was developed by A.V. Hill.&lt;ref name=Hill1910&gt;Hill, A. V. (1910) The possible effects of the aggregation of the molecules of haemoglobin on its dissociation curves. J Physiol 40: iv-vii.&lt;/ref&gt; Drawing on observations of oxygen binding to haemoglobin, Hill suggested a phenomenological equation that linked fractional saturation to ligand concentration, an association constant and an exponent now called the &quot;Hill coefficent&quot;:

&lt;math&gt;
\bar{Y} = \frac{[X]^{n_H}}{K_d+ [X]^{n_H}}
&lt;/math&gt;

where K&lt;sub&gt;f&lt;/sub&gt; denotes an apparent dissociation constant, [X] denotes ligand concentration and n&lt;sub&gt;H&lt;/sub&gt; is the Hill coefficient.

If n&lt;sub&gt;H&lt;/sub&gt;&lt;1, the system exhibits negative negative cooperativity, and if n&lt;sub&gt;_H&lt;/sub&gt;&gt;1, we have positive cooperativity. The total number of ligand binding sites is an upper bound for n&lt;sub&gt;H&lt;/sub&gt;.  The Hill plot, obtained by plotting &lt;math&gt;\log \frac{\bar{Y}}{1-\bar{Y}}&lt;/math&gt; versus log([X]) is linear, with slope n&lt;sub&gt;H&lt;/sub&gt; and intercept  log(K). This means that cooperativity is assumed to be fixed, i.e. it does not change with saturation. It also means that cooperativity is solely a property of ligand molecules, rather than a property of binding sites, which always exhibit the same affinity.

[FIGURE: Hill plot]

== The Adair equation ==

The work of Adair&lt;ref name=Adair1925&gt; Adair, G.S. The hemoglobin system. IV. The oxygen dissociation curve of hemoglobin. J Biol Chem 63:529-545&lt;/ref&gt; and later Klotz&lt;ref name=Klotz1946a&gt; Klotz, I.M. (1946) The Application of the Law of Mass Action to Binding by Proteins. Interactions with Calcium. Arch Biochem 9:109-117&lt;/ref&gt; changed this view of cooperativity, and recognised that cooperativity was not a fixed term, but dependent on ligand saturation.

G.S. Adair&lt;ref name=Adair1925/&gt; also considered hemoglobin binding to oxygen, but took into account more information about the nature of hemoglobin, and in particular, the existence of four oxygen binding sites. He also worked from the assumption that fully saturated hemoglobin is formed in stages and that intermediate forms with one, two, or three bound oxygen molecules exist. The formation of each intermediate stage from unbound hemoglobin can be described using a macroscopic association constant K&lt;sub&gt;i&lt;/sub&gt;. For a reaction of the form &lt;math&gt; P+X \rightarrow PX &lt;/math&gt; governed by an association constant K&lt;sub&gt;A&lt;/sub&gt;, we have &lt;math&gt;[PX]=[P][X]K_A&lt;/math&gt; at equilibrium. This allows us to express &lt;math&gt;\bar{Y}&lt;/math&gt; in terms of ligand concentration and the K&lt;sub&gt;i&lt;/sub&gt;:

&lt;math&gt;
\begin{array}{llcl}
\bar{Y}         &amp; =     &amp; \frac{PX+2PX_2+3PX_3+4PX_4}{4(P+PX+PX_2+PX_3+PX_4)}   &amp; = \\[0.5 cm]
                &amp; =     &amp; \frac{K_I[X]+2K_{II}X^2+3K_{III}X^3+4k_{IV}X^4}{4(1+K_1[X]+K_{II}X^2+K_{III}X^3+K_{IV}X^4)}
\end{array}
&lt;/math&gt;

Or, for any protein with ''n'' ligand binding sites:

&lt;math&gt;
\bar{Y}=\frac{1}{n}\frac{K_I[X] + 2K_{II}[X]^2 + \ldots + nK_{n} [X]^n}{1+K_I[X]+K_{II}[X]^2+ \ldots +K_n[X]^n}
&lt;/math&gt;

where ''n'' denotes the number of binding sites and each K&lt;sub&gt;i&lt;/sub&gt; is a combined association constant, describing the binding of ''i'' ligand molecules.

==The Klotz equation ==

Klotz&lt;ref name=Klotz1946a/&gt; (reviewed in &lt;ref name=Klotz2004&gt;{{cite pmid|14604979}}&lt;/ref&gt;) deconvoluted Adair's association constants by considering stepwise formation of the intermediate stages. In his framework, K&lt;sub&gt;1&lt;/sub&gt; is the association constant governing binding of the first ligand molecule, K&lt;sub&gt;2&lt;/sub&gt; the association constant governing binding of the second ligand molecule (once the first is already bound) etc. For &lt;math&gt;\bar{Y}&lt;/math&gt;, this gives

&lt;math&gt;
\bar{Y}=\frac{1}{n}\frac{K_1[X] + 2K_1K_2[X]^2 + \ldots + n\left(K_1K_2 \ldots K_n\right)[X]^n}{1+K_1[X]+K_1K_2[X]^2+ \ldots +\left(K_1K_2 \ldots K_n\right)[X]^n}
&lt;/math&gt;


It is worth noting that the constants K&lt;sub&gt;1&lt;/sub&gt;, K&lt;sub&gt;2&lt;/sub&gt;, ... do not relate to individual binding sites. They describe ''how many'' binding sites are occupied, rather than ''which ones''. This form has the advantage that cooperativity is easily recognised when considering the association constants. If all ligand binding sites are identical with a microscopic association constant K, one would expect &lt;math&gt;K_1=nK, K_2=\frac{n-1}{2}K, \ldots K_n=\frac{1}{n}K&lt;/math&gt; in the absence of cooperativity. We have positive cooperativity if K&lt;sub&gt;i&lt;/sub&gt; lie above these expected values for i&gt;1.

The Klotz equation (which is sometimes also called the Adair-Klotz equation) is often used in the experimental literature to describe measurements of ligand binding in terms of sequential apparent binding constants.


== The KNF model==

By the middle of the 20&lt;sup&gt;th&lt;/sup&gt;} century, there was an increased interest in models that would not only describe binding curves phenomenologically, but offer an underlying biochemical mechanism. Koshland&lt;ref name=Koshland1958&gt;{{cite pmid|16590179}}&lt;/ref&gt; and colleauges&lt;ref name=Koshland1966&gt;{{cite pmid|5938952}}&lt;/ref&gt; offered a tentative biochemical explanation of the mechanism described by Adair&lt;ref name=Adair1925/&gt; and Klotz.&lt;ref name=Klotz1946a/&gt; The Koshland-Némethy-Filmer (KNF) model assumes that each subunit can exist in one of two conformations: active or inactive. Ligand binding to one subunit would induce an immediate conformational change of that subunit from the inactive to the active conformation, a mechanism described as ``induced fit''. Cooperativity, according to the KNF model, would arise from interactions between the subunits, the strength of which varies depending on the relative conformations of the subunits involved.

== References ==
 &lt;references /&gt;</text>
    </revision>
    <revision>
      <id>1577</id>
      <parentid>1576</parentid>
      <timestamp>2012-08-31T22:32:06Z</timestamp>
      <contributor>
        <username>Mstefan</username>
        <id>25</id>
      </contributor>
      <comment>/* The KNF model */</comment>
      <sha1>30y44dj0rk32cv045qip3e7j59mdwh8</sha1>
      <text xml:space="preserve" bytes="9734">Cooperative binding occurs if the binding of a ligand increases non-linearly with the concentration of ligand. This can be due for instance to an affinity for the ligand depending on the amount of ligand bound. Cooperativity can be positive or negative. A protein that does not display cooperativity is called non-cooperative.


== History and definitions ==

In 1904, Christian Bohr studied hemoglobin binding to oxygen under different conditions.&lt;ref name=Bohr1904&gt; Bohr, C., Hasselbalch, K., and Krogh, A. (1904) Ueber einen in biologischer Beziehung wichtigen Einfluss, den die Kohlens&amp;auml;urespannung des Blutes auf dessen Sauerstoffbindung &amp;uuml;bt. 
Skandinavisches Archiv Für Physiologie, 16(2): 402-412 &lt;/ref&gt; When plotting hemoglobin saturation with oxygen as a function of the partial pressure of oxygen, he obtained a sigmoidal (or &quot;S-shaped&quot;) curve. This indicates that the more oxygen is bound to hemoglobin, the easier it is for more oxygen to bind - until all binding sites are saturated. In addition, Bohr noticed that increasing CO&lt;sub&gt;2&lt;/sub&gt; pressure shifted this curve to the right - i.e. higher concentrations of CO&lt;sub&gt;2&lt;/sub&gt; make it more difficult for hemoglobin to bind oxygen.&lt;ref name=Bohr1904/&gt; This latter phenomenon is known as the &quot;Bohr effect&quot;.

What Bohr observed in hemoglobin were two different kinds of cooperative binding. A protein is said to exhibit cooperative binding if ligand binding scales non-linearly with ligand concentration. Cooperativity can be positive (if binding of a ligand molecule increases the protein's apparent affinity, and hence increases the chance of another ligand molecule binding) or negative (if binding of a ligand molecule decreases affinity and hence makes binding of other ligand molecules less likely). The concept of cooperative binding only applies to molecules or complexes with more than one ligand binding sites. If several ligand binding sites exist, but ligand binding to any one site does not affect the others, the protein is said to be non-cooperative. Cooperativity can be homotropic, if a ligand influences the binding of ligands of the same kind, or heterotropic, if it influences binding of other kinds of ligands (reviewed in &lt;ref name=Endler2012&gt; Endler, L. and Stefan, M.I. and Edelstein, S. and Le Nov&amp;egrave;re, N. (2012) Using chemical kinetics to model neuronal signalling pathways. In: Computational Systems Neurobiology, N. Le Nov&amp;egrave;re (ed)&lt;/ref&gt;).

In the case of hemoglobin, we have homotropic positive cooperativity (binding of oxygen facilitates binding of more oxygen) and heterotropic negative cooperativity (binding of CO&lt;sub&gt;2&lt;/sub&gt; reduces hemoglobin's facility to bind oxygen.)

When studying cooperativity, it is useful to consider the &quot;fractional occupancy&quot; &lt;math&gt;\bar{Y} &lt;/math&gt; of a protein with a given ligand, which is defined as the number of ligand-bound binding sites divided by the total number of ligand binding sites:

&lt;math&gt;
\bar{Y}=\frac{[\text{bound sites}]}{[\text{bound sites}]+[\text{unbound sites}]} = \frac{[\text{bound sites}]}{[\text{total sites}]}
&lt;/math&gt;

If &lt;math&gt;\bar{Y}=0&lt;/math&gt;, then the protein is completely unbound, and if &lt;math&gt;\bar{Y}=1&lt;/math&gt;, it is completely saturated. If the plot of &lt;math&gt;\bar{Y}&lt;/math&gt; at equilibrium as a function of ligand concentration is sigmoidal in shape, this indicates positive cooperativity. If it is not, no statement can be made about cooperativity from looking at this plot alone.

Many proteins are said to be activated or in other ways regulated by cooperative ligand binding. It is important to note though, that the extent of activation does not necessarily coincide with &lt;math&gt;\bar{Y}&lt;/math&gt;, nor is there a simple dependence.

[FIGURE: Rbar != Ybar]

== The Hill equation ==

Throughout the 20&lt;sup&gt;th&lt;/sup&gt; century, various frameworks have been developed to describe binding of ligand to a protein with more than one binding site and cooperative effects observed in this context (reviewed in &lt;ref name=Wyman1990&gt;{{cite pmid|5357210}}&lt;/ref&gt;). The first description of cooperative binding to a multi-site protein was developed by A.V. Hill.&lt;ref name=Hill1910&gt;Hill, A. V. (1910) The possible effects of the aggregation of the molecules of haemoglobin on its dissociation curves. J Physiol 40: iv-vii.&lt;/ref&gt; Drawing on observations of oxygen binding to haemoglobin, Hill suggested a phenomenological equation that linked fractional saturation to ligand concentration, an association constant and an exponent now called the &quot;Hill coefficent&quot;:

&lt;math&gt;
\bar{Y} = \frac{[X]^{n_H}}{K_d+ [X]^{n_H}}
&lt;/math&gt;

where K&lt;sub&gt;f&lt;/sub&gt; denotes an apparent dissociation constant, [X] denotes ligand concentration and n&lt;sub&gt;H&lt;/sub&gt; is the Hill coefficient.

If n&lt;sub&gt;H&lt;/sub&gt;&lt;1, the system exhibits negative negative cooperativity, and if n&lt;sub&gt;_H&lt;/sub&gt;&gt;1, we have positive cooperativity. The total number of ligand binding sites is an upper bound for n&lt;sub&gt;H&lt;/sub&gt;.  The Hill plot, obtained by plotting &lt;math&gt;\log \frac{\bar{Y}}{1-\bar{Y}}&lt;/math&gt; versus log([X]) is linear, with slope n&lt;sub&gt;H&lt;/sub&gt; and intercept  log(K). This means that cooperativity is assumed to be fixed, i.e. it does not change with saturation. It also means that cooperativity is solely a property of ligand molecules, rather than a property of binding sites, which always exhibit the same affinity.

[FIGURE: Hill plot]

== The Adair equation ==

The work of Adair&lt;ref name=Adair1925&gt; Adair, G.S. The hemoglobin system. IV. The oxygen dissociation curve of hemoglobin. J Biol Chem 63:529-545&lt;/ref&gt; and later Klotz&lt;ref name=Klotz1946a&gt; Klotz, I.M. (1946) The Application of the Law of Mass Action to Binding by Proteins. Interactions with Calcium. Arch Biochem 9:109-117&lt;/ref&gt; changed this view of cooperativity, and recognised that cooperativity was not a fixed term, but dependent on ligand saturation.

G.S. Adair&lt;ref name=Adair1925/&gt; also considered hemoglobin binding to oxygen, but took into account more information about the nature of hemoglobin, and in particular, the existence of four oxygen binding sites. He also worked from the assumption that fully saturated hemoglobin is formed in stages and that intermediate forms with one, two, or three bound oxygen molecules exist. The formation of each intermediate stage from unbound hemoglobin can be described using a macroscopic association constant K&lt;sub&gt;i&lt;/sub&gt;. For a reaction of the form &lt;math&gt; P+X \rightarrow PX &lt;/math&gt; governed by an association constant K&lt;sub&gt;A&lt;/sub&gt;, we have &lt;math&gt;[PX]=[P][X]K_A&lt;/math&gt; at equilibrium. This allows us to express &lt;math&gt;\bar{Y}&lt;/math&gt; in terms of ligand concentration and the K&lt;sub&gt;i&lt;/sub&gt;:

&lt;math&gt;
\begin{array}{llcl}
\bar{Y}         &amp; =     &amp; \frac{PX+2PX_2+3PX_3+4PX_4}{4(P+PX+PX_2+PX_3+PX_4)}   &amp; = \\[0.5 cm]
                &amp; =     &amp; \frac{K_I[X]+2K_{II}X^2+3K_{III}X^3+4k_{IV}X^4}{4(1+K_1[X]+K_{II}X^2+K_{III}X^3+K_{IV}X^4)}
\end{array}
&lt;/math&gt;

Or, for any protein with ''n'' ligand binding sites:

&lt;math&gt;
\bar{Y}=\frac{1}{n}\frac{K_I[X] + 2K_{II}[X]^2 + \ldots + nK_{n} [X]^n}{1+K_I[X]+K_{II}[X]^2+ \ldots +K_n[X]^n}
&lt;/math&gt;

where ''n'' denotes the number of binding sites and each K&lt;sub&gt;i&lt;/sub&gt; is a combined association constant, describing the binding of ''i'' ligand molecules.

==The Klotz equation ==

Klotz&lt;ref name=Klotz1946a/&gt; (reviewed in &lt;ref name=Klotz2004&gt;{{cite pmid|14604979}}&lt;/ref&gt;) deconvoluted Adair's association constants by considering stepwise formation of the intermediate stages. In his framework, K&lt;sub&gt;1&lt;/sub&gt; is the association constant governing binding of the first ligand molecule, K&lt;sub&gt;2&lt;/sub&gt; the association constant governing binding of the second ligand molecule (once the first is already bound) etc. For &lt;math&gt;\bar{Y}&lt;/math&gt;, this gives

&lt;math&gt;
\bar{Y}=\frac{1}{n}\frac{K_1[X] + 2K_1K_2[X]^2 + \ldots + n\left(K_1K_2 \ldots K_n\right)[X]^n}{1+K_1[X]+K_1K_2[X]^2+ \ldots +\left(K_1K_2 \ldots K_n\right)[X]^n}
&lt;/math&gt;


It is worth noting that the constants K&lt;sub&gt;1&lt;/sub&gt;, K&lt;sub&gt;2&lt;/sub&gt;, ... do not relate to individual binding sites. They describe ''how many'' binding sites are occupied, rather than ''which ones''. This form has the advantage that cooperativity is easily recognised when considering the association constants. If all ligand binding sites are identical with a microscopic association constant K, one would expect &lt;math&gt;K_1=nK, K_2=\frac{n-1}{2}K, \ldots K_n=\frac{1}{n}K&lt;/math&gt; in the absence of cooperativity. We have positive cooperativity if K&lt;sub&gt;i&lt;/sub&gt; lie above these expected values for i&gt;1.

The Klotz equation (which is sometimes also called the Adair-Klotz equation) is often used in the experimental literature to describe measurements of ligand binding in terms of sequential apparent binding constants.


== The KNF model==

By the middle of the 20&lt;sup&gt;th&lt;/sup&gt; century, there was an increased interest in models that would not only describe binding curves phenomenologically, but offer an underlying biochemical mechanism. Koshland&lt;ref name=Koshland1958&gt;{{cite pmid|16590179}}&lt;/ref&gt; and colleauges&lt;ref name=Koshland1966&gt;{{cite pmid|5938952}}&lt;/ref&gt; offered a tentative biochemical explanation of the mechanism described by Adair&lt;ref name=Adair1925/&gt; and Klotz.&lt;ref name=Klotz1946a/&gt; The Koshland-Némethy-Filmer (KNF) model assumes that each subunit can exist in one of two conformations: active or inactive. Ligand binding to one subunit would induce an immediate conformational change of that subunit from the inactive to the active conformation, a mechanism described as ``induced fit''. Cooperativity, according to the KNF model, would arise from interactions between the subunits, the strength of which varies depending on the relative conformations of the subunits involved.

== References ==
 &lt;references /&gt;</text>
    </revision>
    <revision>
      <id>1578</id>
      <parentid>1577</parentid>
      <timestamp>2012-08-31T22:32:33Z</timestamp>
      <contributor>
        <username>Mstefan</username>
        <id>25</id>
      </contributor>
      <comment>/* The KNF model */</comment>
      <sha1>2bunh2hkhhcsmg3hyv5g5642pa1itot</sha1>
      <text xml:space="preserve" bytes="9732">Cooperative binding occurs if the binding of a ligand increases non-linearly with the concentration of ligand. This can be due for instance to an affinity for the ligand depending on the amount of ligand bound. Cooperativity can be positive or negative. A protein that does not display cooperativity is called non-cooperative.


== History and definitions ==

In 1904, Christian Bohr studied hemoglobin binding to oxygen under different conditions.&lt;ref name=Bohr1904&gt; Bohr, C., Hasselbalch, K., and Krogh, A. (1904) Ueber einen in biologischer Beziehung wichtigen Einfluss, den die Kohlens&amp;auml;urespannung des Blutes auf dessen Sauerstoffbindung &amp;uuml;bt. 
Skandinavisches Archiv Für Physiologie, 16(2): 402-412 &lt;/ref&gt; When plotting hemoglobin saturation with oxygen as a function of the partial pressure of oxygen, he obtained a sigmoidal (or &quot;S-shaped&quot;) curve. This indicates that the more oxygen is bound to hemoglobin, the easier it is for more oxygen to bind - until all binding sites are saturated. In addition, Bohr noticed that increasing CO&lt;sub&gt;2&lt;/sub&gt; pressure shifted this curve to the right - i.e. higher concentrations of CO&lt;sub&gt;2&lt;/sub&gt; make it more difficult for hemoglobin to bind oxygen.&lt;ref name=Bohr1904/&gt; This latter phenomenon is known as the &quot;Bohr effect&quot;.

What Bohr observed in hemoglobin were two different kinds of cooperative binding. A protein is said to exhibit cooperative binding if ligand binding scales non-linearly with ligand concentration. Cooperativity can be positive (if binding of a ligand molecule increases the protein's apparent affinity, and hence increases the chance of another ligand molecule binding) or negative (if binding of a ligand molecule decreases affinity and hence makes binding of other ligand molecules less likely). The concept of cooperative binding only applies to molecules or complexes with more than one ligand binding sites. If several ligand binding sites exist, but ligand binding to any one site does not affect the others, the protein is said to be non-cooperative. Cooperativity can be homotropic, if a ligand influences the binding of ligands of the same kind, or heterotropic, if it influences binding of other kinds of ligands (reviewed in &lt;ref name=Endler2012&gt; Endler, L. and Stefan, M.I. and Edelstein, S. and Le Nov&amp;egrave;re, N. (2012) Using chemical kinetics to model neuronal signalling pathways. In: Computational Systems Neurobiology, N. Le Nov&amp;egrave;re (ed)&lt;/ref&gt;).

In the case of hemoglobin, we have homotropic positive cooperativity (binding of oxygen facilitates binding of more oxygen) and heterotropic negative cooperativity (binding of CO&lt;sub&gt;2&lt;/sub&gt; reduces hemoglobin's facility to bind oxygen.)

When studying cooperativity, it is useful to consider the &quot;fractional occupancy&quot; &lt;math&gt;\bar{Y} &lt;/math&gt; of a protein with a given ligand, which is defined as the number of ligand-bound binding sites divided by the total number of ligand binding sites:

&lt;math&gt;
\bar{Y}=\frac{[\text{bound sites}]}{[\text{bound sites}]+[\text{unbound sites}]} = \frac{[\text{bound sites}]}{[\text{total sites}]}
&lt;/math&gt;

If &lt;math&gt;\bar{Y}=0&lt;/math&gt;, then the protein is completely unbound, and if &lt;math&gt;\bar{Y}=1&lt;/math&gt;, it is completely saturated. If the plot of &lt;math&gt;\bar{Y}&lt;/math&gt; at equilibrium as a function of ligand concentration is sigmoidal in shape, this indicates positive cooperativity. If it is not, no statement can be made about cooperativity from looking at this plot alone.

Many proteins are said to be activated or in other ways regulated by cooperative ligand binding. It is important to note though, that the extent of activation does not necessarily coincide with &lt;math&gt;\bar{Y}&lt;/math&gt;, nor is there a simple dependence.

[FIGURE: Rbar != Ybar]

== The Hill equation ==

Throughout the 20&lt;sup&gt;th&lt;/sup&gt; century, various frameworks have been developed to describe binding of ligand to a protein with more than one binding site and cooperative effects observed in this context (reviewed in &lt;ref name=Wyman1990&gt;{{cite pmid|5357210}}&lt;/ref&gt;). The first description of cooperative binding to a multi-site protein was developed by A.V. Hill.&lt;ref name=Hill1910&gt;Hill, A. V. (1910) The possible effects of the aggregation of the molecules of haemoglobin on its dissociation curves. J Physiol 40: iv-vii.&lt;/ref&gt; Drawing on observations of oxygen binding to haemoglobin, Hill suggested a phenomenological equation that linked fractional saturation to ligand concentration, an association constant and an exponent now called the &quot;Hill coefficent&quot;:

&lt;math&gt;
\bar{Y} = \frac{[X]^{n_H}}{K_d+ [X]^{n_H}}
&lt;/math&gt;

where K&lt;sub&gt;f&lt;/sub&gt; denotes an apparent dissociation constant, [X] denotes ligand concentration and n&lt;sub&gt;H&lt;/sub&gt; is the Hill coefficient.

If n&lt;sub&gt;H&lt;/sub&gt;&lt;1, the system exhibits negative negative cooperativity, and if n&lt;sub&gt;_H&lt;/sub&gt;&gt;1, we have positive cooperativity. The total number of ligand binding sites is an upper bound for n&lt;sub&gt;H&lt;/sub&gt;.  The Hill plot, obtained by plotting &lt;math&gt;\log \frac{\bar{Y}}{1-\bar{Y}}&lt;/math&gt; versus log([X]) is linear, with slope n&lt;sub&gt;H&lt;/sub&gt; and intercept  log(K). This means that cooperativity is assumed to be fixed, i.e. it does not change with saturation. It also means that cooperativity is solely a property of ligand molecules, rather than a property of binding sites, which always exhibit the same affinity.

[FIGURE: Hill plot]

== The Adair equation ==

The work of Adair&lt;ref name=Adair1925&gt; Adair, G.S. The hemoglobin system. IV. The oxygen dissociation curve of hemoglobin. J Biol Chem 63:529-545&lt;/ref&gt; and later Klotz&lt;ref name=Klotz1946a&gt; Klotz, I.M. (1946) The Application of the Law of Mass Action to Binding by Proteins. Interactions with Calcium. Arch Biochem 9:109-117&lt;/ref&gt; changed this view of cooperativity, and recognised that cooperativity was not a fixed term, but dependent on ligand saturation.

G.S. Adair&lt;ref name=Adair1925/&gt; also considered hemoglobin binding to oxygen, but took into account more information about the nature of hemoglobin, and in particular, the existence of four oxygen binding sites. He also worked from the assumption that fully saturated hemoglobin is formed in stages and that intermediate forms with one, two, or three bound oxygen molecules exist. The formation of each intermediate stage from unbound hemoglobin can be described using a macroscopic association constant K&lt;sub&gt;i&lt;/sub&gt;. For a reaction of the form &lt;math&gt; P+X \rightarrow PX &lt;/math&gt; governed by an association constant K&lt;sub&gt;A&lt;/sub&gt;, we have &lt;math&gt;[PX]=[P][X]K_A&lt;/math&gt; at equilibrium. This allows us to express &lt;math&gt;\bar{Y}&lt;/math&gt; in terms of ligand concentration and the K&lt;sub&gt;i&lt;/sub&gt;:

&lt;math&gt;
\begin{array}{llcl}
\bar{Y}         &amp; =     &amp; \frac{PX+2PX_2+3PX_3+4PX_4}{4(P+PX+PX_2+PX_3+PX_4)}   &amp; = \\[0.5 cm]
                &amp; =     &amp; \frac{K_I[X]+2K_{II}X^2+3K_{III}X^3+4k_{IV}X^4}{4(1+K_1[X]+K_{II}X^2+K_{III}X^3+K_{IV}X^4)}
\end{array}
&lt;/math&gt;

Or, for any protein with ''n'' ligand binding sites:

&lt;math&gt;
\bar{Y}=\frac{1}{n}\frac{K_I[X] + 2K_{II}[X]^2 + \ldots + nK_{n} [X]^n}{1+K_I[X]+K_{II}[X]^2+ \ldots +K_n[X]^n}
&lt;/math&gt;

where ''n'' denotes the number of binding sites and each K&lt;sub&gt;i&lt;/sub&gt; is a combined association constant, describing the binding of ''i'' ligand molecules.

==The Klotz equation ==

Klotz&lt;ref name=Klotz1946a/&gt; (reviewed in &lt;ref name=Klotz2004&gt;{{cite pmid|14604979}}&lt;/ref&gt;) deconvoluted Adair's association constants by considering stepwise formation of the intermediate stages. In his framework, K&lt;sub&gt;1&lt;/sub&gt; is the association constant governing binding of the first ligand molecule, K&lt;sub&gt;2&lt;/sub&gt; the association constant governing binding of the second ligand molecule (once the first is already bound) etc. For &lt;math&gt;\bar{Y}&lt;/math&gt;, this gives

&lt;math&gt;
\bar{Y}=\frac{1}{n}\frac{K_1[X] + 2K_1K_2[X]^2 + \ldots + n\left(K_1K_2 \ldots K_n\right)[X]^n}{1+K_1[X]+K_1K_2[X]^2+ \ldots +\left(K_1K_2 \ldots K_n\right)[X]^n}
&lt;/math&gt;


It is worth noting that the constants K&lt;sub&gt;1&lt;/sub&gt;, K&lt;sub&gt;2&lt;/sub&gt;, ... do not relate to individual binding sites. They describe ''how many'' binding sites are occupied, rather than ''which ones''. This form has the advantage that cooperativity is easily recognised when considering the association constants. If all ligand binding sites are identical with a microscopic association constant K, one would expect &lt;math&gt;K_1=nK, K_2=\frac{n-1}{2}K, \ldots K_n=\frac{1}{n}K&lt;/math&gt; in the absence of cooperativity. We have positive cooperativity if K&lt;sub&gt;i&lt;/sub&gt; lie above these expected values for i&gt;1.

The Klotz equation (which is sometimes also called the Adair-Klotz equation) is often used in the experimental literature to describe measurements of ligand binding in terms of sequential apparent binding constants.


== The KNF model==

By the middle of the 20&lt;sup&gt;th&lt;/sup&gt; century, there was an increased interest in models that would not only describe binding curves phenomenologically, but offer an underlying biochemical mechanism. Koshland&lt;ref name=Koshland1958&gt;{{cite pmid|16590179}}&lt;/ref&gt; and colleauges&lt;ref name=Koshland1966&gt;{{cite pmid|5938952}}&lt;/ref&gt; offered a tentative biochemical explanation of the mechanism described by Adair&lt;ref name=Adair1925/&gt; and Klotz.&lt;ref name=Klotz1946a/&gt; The Koshland-Némethy-Filmer (KNF) model assumes that each subunit can exist in one of two conformations: active or inactive. Ligand binding to one subunit would induce an immediate conformational change of that subunit from the inactive to the active conformation, a mechanism described as &quot;induced fit&quot;. Cooperativity, according to the KNF model, would arise from interactions between the subunits, the strength of which varies depending on the relative conformations of the subunits involved.

== References ==
 &lt;references /&gt;</text>
    </revision>
    <revision>
      <id>1579</id>
      <parentid>1578</parentid>
      <timestamp>2012-08-31T22:34:52Z</timestamp>
      <contributor>
        <username>Mstefan</username>
        <id>25</id>
      </contributor>
      <comment>/* The KNF model */</comment>
      <sha1>gkjzc9l1nkpn8sow1lprcynwzipxc2l</sha1>
      <text xml:space="preserve" bytes="10612">Cooperative binding occurs if the binding of a ligand increases non-linearly with the concentration of ligand. This can be due for instance to an affinity for the ligand depending on the amount of ligand bound. Cooperativity can be positive or negative. A protein that does not display cooperativity is called non-cooperative.


== History and definitions ==

In 1904, Christian Bohr studied hemoglobin binding to oxygen under different conditions.&lt;ref name=Bohr1904&gt; Bohr, C., Hasselbalch, K., and Krogh, A. (1904) Ueber einen in biologischer Beziehung wichtigen Einfluss, den die Kohlens&amp;auml;urespannung des Blutes auf dessen Sauerstoffbindung &amp;uuml;bt. 
Skandinavisches Archiv Für Physiologie, 16(2): 402-412 &lt;/ref&gt; When plotting hemoglobin saturation with oxygen as a function of the partial pressure of oxygen, he obtained a sigmoidal (or &quot;S-shaped&quot;) curve. This indicates that the more oxygen is bound to hemoglobin, the easier it is for more oxygen to bind - until all binding sites are saturated. In addition, Bohr noticed that increasing CO&lt;sub&gt;2&lt;/sub&gt; pressure shifted this curve to the right - i.e. higher concentrations of CO&lt;sub&gt;2&lt;/sub&gt; make it more difficult for hemoglobin to bind oxygen.&lt;ref name=Bohr1904/&gt; This latter phenomenon is known as the &quot;Bohr effect&quot;.

What Bohr observed in hemoglobin were two different kinds of cooperative binding. A protein is said to exhibit cooperative binding if ligand binding scales non-linearly with ligand concentration. Cooperativity can be positive (if binding of a ligand molecule increases the protein's apparent affinity, and hence increases the chance of another ligand molecule binding) or negative (if binding of a ligand molecule decreases affinity and hence makes binding of other ligand molecules less likely). The concept of cooperative binding only applies to molecules or complexes with more than one ligand binding sites. If several ligand binding sites exist, but ligand binding to any one site does not affect the others, the protein is said to be non-cooperative. Cooperativity can be homotropic, if a ligand influences the binding of ligands of the same kind, or heterotropic, if it influences binding of other kinds of ligands (reviewed in &lt;ref name=Endler2012&gt; Endler, L. and Stefan, M.I. and Edelstein, S. and Le Nov&amp;egrave;re, N. (2012) Using chemical kinetics to model neuronal signalling pathways. In: Computational Systems Neurobiology, N. Le Nov&amp;egrave;re (ed)&lt;/ref&gt;).

In the case of hemoglobin, we have homotropic positive cooperativity (binding of oxygen facilitates binding of more oxygen) and heterotropic negative cooperativity (binding of CO&lt;sub&gt;2&lt;/sub&gt; reduces hemoglobin's facility to bind oxygen.)

When studying cooperativity, it is useful to consider the &quot;fractional occupancy&quot; &lt;math&gt;\bar{Y} &lt;/math&gt; of a protein with a given ligand, which is defined as the number of ligand-bound binding sites divided by the total number of ligand binding sites:

&lt;math&gt;
\bar{Y}=\frac{[\text{bound sites}]}{[\text{bound sites}]+[\text{unbound sites}]} = \frac{[\text{bound sites}]}{[\text{total sites}]}
&lt;/math&gt;

If &lt;math&gt;\bar{Y}=0&lt;/math&gt;, then the protein is completely unbound, and if &lt;math&gt;\bar{Y}=1&lt;/math&gt;, it is completely saturated. If the plot of &lt;math&gt;\bar{Y}&lt;/math&gt; at equilibrium as a function of ligand concentration is sigmoidal in shape, this indicates positive cooperativity. If it is not, no statement can be made about cooperativity from looking at this plot alone.

Many proteins are said to be activated or in other ways regulated by cooperative ligand binding. It is important to note though, that the extent of activation does not necessarily coincide with &lt;math&gt;\bar{Y}&lt;/math&gt;, nor is there a simple dependence.

[FIGURE: Rbar != Ybar]

== The Hill equation ==

Throughout the 20&lt;sup&gt;th&lt;/sup&gt; century, various frameworks have been developed to describe binding of ligand to a protein with more than one binding site and cooperative effects observed in this context (reviewed in &lt;ref name=Wyman1990&gt;{{cite pmid|5357210}}&lt;/ref&gt;). The first description of cooperative binding to a multi-site protein was developed by A.V. Hill.&lt;ref name=Hill1910&gt;Hill, A. V. (1910) The possible effects of the aggregation of the molecules of haemoglobin on its dissociation curves. J Physiol 40: iv-vii.&lt;/ref&gt; Drawing on observations of oxygen binding to haemoglobin, Hill suggested a phenomenological equation that linked fractional saturation to ligand concentration, an association constant and an exponent now called the &quot;Hill coefficent&quot;:

&lt;math&gt;
\bar{Y} = \frac{[X]^{n_H}}{K_d+ [X]^{n_H}}
&lt;/math&gt;

where K&lt;sub&gt;f&lt;/sub&gt; denotes an apparent dissociation constant, [X] denotes ligand concentration and n&lt;sub&gt;H&lt;/sub&gt; is the Hill coefficient.

If n&lt;sub&gt;H&lt;/sub&gt;&lt;1, the system exhibits negative negative cooperativity, and if n&lt;sub&gt;_H&lt;/sub&gt;&gt;1, we have positive cooperativity. The total number of ligand binding sites is an upper bound for n&lt;sub&gt;H&lt;/sub&gt;.  The Hill plot, obtained by plotting &lt;math&gt;\log \frac{\bar{Y}}{1-\bar{Y}}&lt;/math&gt; versus log([X]) is linear, with slope n&lt;sub&gt;H&lt;/sub&gt; and intercept  log(K). This means that cooperativity is assumed to be fixed, i.e. it does not change with saturation. It also means that cooperativity is solely a property of ligand molecules, rather than a property of binding sites, which always exhibit the same affinity.

[FIGURE: Hill plot]

== The Adair equation ==

The work of Adair&lt;ref name=Adair1925&gt; Adair, G.S. The hemoglobin system. IV. The oxygen dissociation curve of hemoglobin. J Biol Chem 63:529-545&lt;/ref&gt; and later Klotz&lt;ref name=Klotz1946a&gt; Klotz, I.M. (1946) The Application of the Law of Mass Action to Binding by Proteins. Interactions with Calcium. Arch Biochem 9:109-117&lt;/ref&gt; changed this view of cooperativity, and recognised that cooperativity was not a fixed term, but dependent on ligand saturation.

G.S. Adair&lt;ref name=Adair1925/&gt; also considered hemoglobin binding to oxygen, but took into account more information about the nature of hemoglobin, and in particular, the existence of four oxygen binding sites. He also worked from the assumption that fully saturated hemoglobin is formed in stages and that intermediate forms with one, two, or three bound oxygen molecules exist. The formation of each intermediate stage from unbound hemoglobin can be described using a macroscopic association constant K&lt;sub&gt;i&lt;/sub&gt;. For a reaction of the form &lt;math&gt; P+X \rightarrow PX &lt;/math&gt; governed by an association constant K&lt;sub&gt;A&lt;/sub&gt;, we have &lt;math&gt;[PX]=[P][X]K_A&lt;/math&gt; at equilibrium. This allows us to express &lt;math&gt;\bar{Y}&lt;/math&gt; in terms of ligand concentration and the K&lt;sub&gt;i&lt;/sub&gt;:

&lt;math&gt;
\begin{array}{llcl}
\bar{Y}         &amp; =     &amp; \frac{PX+2PX_2+3PX_3+4PX_4}{4(P+PX+PX_2+PX_3+PX_4)}   &amp; = \\[0.5 cm]
                &amp; =     &amp; \frac{K_I[X]+2K_{II}X^2+3K_{III}X^3+4k_{IV}X^4}{4(1+K_1[X]+K_{II}X^2+K_{III}X^3+K_{IV}X^4)}
\end{array}
&lt;/math&gt;

Or, for any protein with ''n'' ligand binding sites:

&lt;math&gt;
\bar{Y}=\frac{1}{n}\frac{K_I[X] + 2K_{II}[X]^2 + \ldots + nK_{n} [X]^n}{1+K_I[X]+K_{II}[X]^2+ \ldots +K_n[X]^n}
&lt;/math&gt;

where ''n'' denotes the number of binding sites and each K&lt;sub&gt;i&lt;/sub&gt; is a combined association constant, describing the binding of ''i'' ligand molecules.

==The Klotz equation ==

Klotz&lt;ref name=Klotz1946a/&gt; (reviewed in &lt;ref name=Klotz2004&gt;{{cite pmid|14604979}}&lt;/ref&gt;) deconvoluted Adair's association constants by considering stepwise formation of the intermediate stages. In his framework, K&lt;sub&gt;1&lt;/sub&gt; is the association constant governing binding of the first ligand molecule, K&lt;sub&gt;2&lt;/sub&gt; the association constant governing binding of the second ligand molecule (once the first is already bound) etc. For &lt;math&gt;\bar{Y}&lt;/math&gt;, this gives

&lt;math&gt;
\bar{Y}=\frac{1}{n}\frac{K_1[X] + 2K_1K_2[X]^2 + \ldots + n\left(K_1K_2 \ldots K_n\right)[X]^n}{1+K_1[X]+K_1K_2[X]^2+ \ldots +\left(K_1K_2 \ldots K_n\right)[X]^n}
&lt;/math&gt;


It is worth noting that the constants K&lt;sub&gt;1&lt;/sub&gt;, K&lt;sub&gt;2&lt;/sub&gt;, ... do not relate to individual binding sites. They describe ''how many'' binding sites are occupied, rather than ''which ones''. This form has the advantage that cooperativity is easily recognised when considering the association constants. If all ligand binding sites are identical with a microscopic association constant K, one would expect &lt;math&gt;K_1=nK, K_2=\frac{n-1}{2}K, \ldots K_n=\frac{1}{n}K&lt;/math&gt; in the absence of cooperativity. We have positive cooperativity if K&lt;sub&gt;i&lt;/sub&gt; lie above these expected values for i&gt;1.

The Klotz equation (which is sometimes also called the Adair-Klotz equation) is often used in the experimental literature to describe measurements of ligand binding in terms of sequential apparent binding constants.


== The KNF model==

By the middle of the 20&lt;sup&gt;th&lt;/sup&gt; century, there was an increased interest in models that would not only describe binding curves phenomenologically, but offer an underlying biochemical mechanism. Koshland&lt;ref name=Koshland1958&gt;{{cite pmid|16590179}}&lt;/ref&gt; and colleauges&lt;ref name=Koshland1966&gt;{{cite pmid|5938952}}&lt;/ref&gt; offered a tentative biochemical explanation of the mechanism described by Adair&lt;ref name=Adair1925/&gt; and Klotz.&lt;ref name=Klotz1946a/&gt; The Koshland-Némethy-Filmer (KNF) model assumes that each subunit can exist in one of two conformations: active or inactive. Ligand binding to one subunit would induce an immediate conformational change of that subunit from the inactive to the active conformation, a mechanism described as &quot;induced fit&quot;. Cooperativity, according to the KNF model, would arise from interactions between the subunits, the strength of which varies depending on the relative conformations of the subunits involved.

==  The MWC model== 


The Monod-Wyman-Changeux (MWC) model for concerted allosteric transitions&lt;ref name=Monod1965&gt;{{cite pmid|14343300}}&lt;/ref&gt; went a step further by exploring cooperativity based on thermodynamics and three-dimensional conformations. It was originally formulated for oligomeric proteins with symmetrically arranged, identical subunits, each of which has one ligand binding site. According to this framework, two (or more) interconvertible conformational states of an allosteric protein coexist in a thermal equilibrium. The states  - often termed tense (T) and relaxed (R) - differ in affinity for the ligand molecule. The ratio between the two states is regulated by the binding of ligand molecules that stabilise the higher-affinity state. Importantly, all subunits of a molecule change states at the same time, a phenomenon known as &quot;concerted transition&quot;.

== References ==
 &lt;references /&gt;</text>
    </revision>
    <revision>
      <id>1580</id>
      <parentid>1579</parentid>
      <timestamp>2012-08-31T22:35:57Z</timestamp>
      <contributor>
        <username>Mstefan</username>
        <id>25</id>
      </contributor>
      <comment>/* The MWC model */</comment>
      <sha1>dmpk20y0ficx3ppx5z788p4sa6mjhkm</sha1>
      <text xml:space="preserve" bytes="10659">Cooperative binding occurs if the binding of a ligand increases non-linearly with the concentration of ligand. This can be due for instance to an affinity for the ligand depending on the amount of ligand bound. Cooperativity can be positive or negative. A protein that does not display cooperativity is called non-cooperative.


== History and definitions ==

In 1904, Christian Bohr studied hemoglobin binding to oxygen under different conditions.&lt;ref name=Bohr1904&gt; Bohr, C., Hasselbalch, K., and Krogh, A. (1904) Ueber einen in biologischer Beziehung wichtigen Einfluss, den die Kohlens&amp;auml;urespannung des Blutes auf dessen Sauerstoffbindung &amp;uuml;bt. 
Skandinavisches Archiv Für Physiologie, 16(2): 402-412 &lt;/ref&gt; When plotting hemoglobin saturation with oxygen as a function of the partial pressure of oxygen, he obtained a sigmoidal (or &quot;S-shaped&quot;) curve. This indicates that the more oxygen is bound to hemoglobin, the easier it is for more oxygen to bind - until all binding sites are saturated. In addition, Bohr noticed that increasing CO&lt;sub&gt;2&lt;/sub&gt; pressure shifted this curve to the right - i.e. higher concentrations of CO&lt;sub&gt;2&lt;/sub&gt; make it more difficult for hemoglobin to bind oxygen.&lt;ref name=Bohr1904/&gt; This latter phenomenon is known as the &quot;Bohr effect&quot;.

What Bohr observed in hemoglobin were two different kinds of cooperative binding. A protein is said to exhibit cooperative binding if ligand binding scales non-linearly with ligand concentration. Cooperativity can be positive (if binding of a ligand molecule increases the protein's apparent affinity, and hence increases the chance of another ligand molecule binding) or negative (if binding of a ligand molecule decreases affinity and hence makes binding of other ligand molecules less likely). The concept of cooperative binding only applies to molecules or complexes with more than one ligand binding sites. If several ligand binding sites exist, but ligand binding to any one site does not affect the others, the protein is said to be non-cooperative. Cooperativity can be homotropic, if a ligand influences the binding of ligands of the same kind, or heterotropic, if it influences binding of other kinds of ligands (reviewed in &lt;ref name=Endler2012&gt; Endler, L. and Stefan, M.I. and Edelstein, S. and Le Nov&amp;egrave;re, N. (2012) Using chemical kinetics to model neuronal signalling pathways. In: Computational Systems Neurobiology, N. Le Nov&amp;egrave;re (ed)&lt;/ref&gt;).

In the case of hemoglobin, we have homotropic positive cooperativity (binding of oxygen facilitates binding of more oxygen) and heterotropic negative cooperativity (binding of CO&lt;sub&gt;2&lt;/sub&gt; reduces hemoglobin's facility to bind oxygen.)

When studying cooperativity, it is useful to consider the &quot;fractional occupancy&quot; &lt;math&gt;\bar{Y} &lt;/math&gt; of a protein with a given ligand, which is defined as the number of ligand-bound binding sites divided by the total number of ligand binding sites:

&lt;math&gt;
\bar{Y}=\frac{[\text{bound sites}]}{[\text{bound sites}]+[\text{unbound sites}]} = \frac{[\text{bound sites}]}{[\text{total sites}]}
&lt;/math&gt;

If &lt;math&gt;\bar{Y}=0&lt;/math&gt;, then the protein is completely unbound, and if &lt;math&gt;\bar{Y}=1&lt;/math&gt;, it is completely saturated. If the plot of &lt;math&gt;\bar{Y}&lt;/math&gt; at equilibrium as a function of ligand concentration is sigmoidal in shape, this indicates positive cooperativity. If it is not, no statement can be made about cooperativity from looking at this plot alone.

Many proteins are said to be activated or in other ways regulated by cooperative ligand binding. It is important to note though, that the extent of activation does not necessarily coincide with &lt;math&gt;\bar{Y}&lt;/math&gt;, nor is there a simple dependence.

[FIGURE: Rbar != Ybar]

== The Hill equation ==

Throughout the 20&lt;sup&gt;th&lt;/sup&gt; century, various frameworks have been developed to describe binding of ligand to a protein with more than one binding site and cooperative effects observed in this context (reviewed in &lt;ref name=Wyman1990&gt;{{cite pmid|5357210}}&lt;/ref&gt;). The first description of cooperative binding to a multi-site protein was developed by A.V. Hill.&lt;ref name=Hill1910&gt;Hill, A. V. (1910) The possible effects of the aggregation of the molecules of haemoglobin on its dissociation curves. J Physiol 40: iv-vii.&lt;/ref&gt; Drawing on observations of oxygen binding to haemoglobin, Hill suggested a phenomenological equation that linked fractional saturation to ligand concentration, an association constant and an exponent now called the &quot;Hill coefficent&quot;:

&lt;math&gt;
\bar{Y} = \frac{[X]^{n_H}}{K_d+ [X]^{n_H}}
&lt;/math&gt;

where K&lt;sub&gt;f&lt;/sub&gt; denotes an apparent dissociation constant, [X] denotes ligand concentration and n&lt;sub&gt;H&lt;/sub&gt; is the Hill coefficient.

If n&lt;sub&gt;H&lt;/sub&gt;&lt;1, the system exhibits negative negative cooperativity, and if n&lt;sub&gt;_H&lt;/sub&gt;&gt;1, we have positive cooperativity. The total number of ligand binding sites is an upper bound for n&lt;sub&gt;H&lt;/sub&gt;.  The Hill plot, obtained by plotting &lt;math&gt;\log \frac{\bar{Y}}{1-\bar{Y}}&lt;/math&gt; versus log([X]) is linear, with slope n&lt;sub&gt;H&lt;/sub&gt; and intercept  log(K). This means that cooperativity is assumed to be fixed, i.e. it does not change with saturation. It also means that cooperativity is solely a property of ligand molecules, rather than a property of binding sites, which always exhibit the same affinity.

[FIGURE: Hill plot]

== The Adair equation ==

The work of Adair&lt;ref name=Adair1925&gt; Adair, G.S. The hemoglobin system. IV. The oxygen dissociation curve of hemoglobin. J Biol Chem 63:529-545&lt;/ref&gt; and later Klotz&lt;ref name=Klotz1946a&gt; Klotz, I.M. (1946) The Application of the Law of Mass Action to Binding by Proteins. Interactions with Calcium. Arch Biochem 9:109-117&lt;/ref&gt; changed this view of cooperativity, and recognised that cooperativity was not a fixed term, but dependent on ligand saturation.

G.S. Adair&lt;ref name=Adair1925/&gt; also considered hemoglobin binding to oxygen, but took into account more information about the nature of hemoglobin, and in particular, the existence of four oxygen binding sites. He also worked from the assumption that fully saturated hemoglobin is formed in stages and that intermediate forms with one, two, or three bound oxygen molecules exist. The formation of each intermediate stage from unbound hemoglobin can be described using a macroscopic association constant K&lt;sub&gt;i&lt;/sub&gt;. For a reaction of the form &lt;math&gt; P+X \rightarrow PX &lt;/math&gt; governed by an association constant K&lt;sub&gt;A&lt;/sub&gt;, we have &lt;math&gt;[PX]=[P][X]K_A&lt;/math&gt; at equilibrium. This allows us to express &lt;math&gt;\bar{Y}&lt;/math&gt; in terms of ligand concentration and the K&lt;sub&gt;i&lt;/sub&gt;:

&lt;math&gt;
\begin{array}{llcl}
\bar{Y}         &amp; =     &amp; \frac{PX+2PX_2+3PX_3+4PX_4}{4(P+PX+PX_2+PX_3+PX_4)}   &amp; = \\[0.5 cm]
                &amp; =     &amp; \frac{K_I[X]+2K_{II}X^2+3K_{III}X^3+4k_{IV}X^4}{4(1+K_1[X]+K_{II}X^2+K_{III}X^3+K_{IV}X^4)}
\end{array}
&lt;/math&gt;

Or, for any protein with ''n'' ligand binding sites:

&lt;math&gt;
\bar{Y}=\frac{1}{n}\frac{K_I[X] + 2K_{II}[X]^2 + \ldots + nK_{n} [X]^n}{1+K_I[X]+K_{II}[X]^2+ \ldots +K_n[X]^n}
&lt;/math&gt;

where ''n'' denotes the number of binding sites and each K&lt;sub&gt;i&lt;/sub&gt; is a combined association constant, describing the binding of ''i'' ligand molecules.

==The Klotz equation ==

Klotz&lt;ref name=Klotz1946a/&gt; (reviewed in &lt;ref name=Klotz2004&gt;{{cite pmid|14604979}}&lt;/ref&gt;) deconvoluted Adair's association constants by considering stepwise formation of the intermediate stages. In his framework, K&lt;sub&gt;1&lt;/sub&gt; is the association constant governing binding of the first ligand molecule, K&lt;sub&gt;2&lt;/sub&gt; the association constant governing binding of the second ligand molecule (once the first is already bound) etc. For &lt;math&gt;\bar{Y}&lt;/math&gt;, this gives

&lt;math&gt;
\bar{Y}=\frac{1}{n}\frac{K_1[X] + 2K_1K_2[X]^2 + \ldots + n\left(K_1K_2 \ldots K_n\right)[X]^n}{1+K_1[X]+K_1K_2[X]^2+ \ldots +\left(K_1K_2 \ldots K_n\right)[X]^n}
&lt;/math&gt;


It is worth noting that the constants K&lt;sub&gt;1&lt;/sub&gt;, K&lt;sub&gt;2&lt;/sub&gt;, ... do not relate to individual binding sites. They describe ''how many'' binding sites are occupied, rather than ''which ones''. This form has the advantage that cooperativity is easily recognised when considering the association constants. If all ligand binding sites are identical with a microscopic association constant K, one would expect &lt;math&gt;K_1=nK, K_2=\frac{n-1}{2}K, \ldots K_n=\frac{1}{n}K&lt;/math&gt; in the absence of cooperativity. We have positive cooperativity if K&lt;sub&gt;i&lt;/sub&gt; lie above these expected values for i&gt;1.

The Klotz equation (which is sometimes also called the Adair-Klotz equation) is often used in the experimental literature to describe measurements of ligand binding in terms of sequential apparent binding constants.


== The KNF model==

By the middle of the 20&lt;sup&gt;th&lt;/sup&gt; century, there was an increased interest in models that would not only describe binding curves phenomenologically, but offer an underlying biochemical mechanism. Koshland&lt;ref name=Koshland1958&gt;{{cite pmid|16590179}}&lt;/ref&gt; and colleauges&lt;ref name=Koshland1966&gt;{{cite pmid|5938952}}&lt;/ref&gt; offered a tentative biochemical explanation of the mechanism described by Adair&lt;ref name=Adair1925/&gt; and Klotz.&lt;ref name=Klotz1946a/&gt; The Koshland-Némethy-Filmer (KNF) model assumes that each subunit can exist in one of two conformations: active or inactive. Ligand binding to one subunit would induce an immediate conformational change of that subunit from the inactive to the active conformation, a mechanism described as &quot;induced fit&quot;. Cooperativity, according to the KNF model, would arise from interactions between the subunits, the strength of which varies depending on the relative conformations of the subunits involved.

==  The MWC model== 


The Monod-Wyman-Changeux (MWC) model for concerted allosteric transitions&lt;ref name=Monod1965&gt;{{cite pmid|14343300}}&lt;/ref&gt; went a step further by exploring cooperativity based on thermodynamics and three-dimensional conformations. It was originally formulated for oligomeric proteins with symmetrically arranged, identical subunits, each of which has one ligand binding site. According to this framework, two (or more) interconvertible conformational states of an allosteric protein coexist in a thermal equilibrium. The states  - often termed tense (T) and relaxed (R) - differ in affinity for the ligand molecule. The ratio between the two states is regulated by the binding of ligand molecules that stabilise the higher-affinity state. Importantly, all subunits of a molecule change states at the same time, a phenomenon known as &quot;concerted transition&quot;.

[FIGURE: MWC model]

[FIGURE: energy diagram]

== References ==
 &lt;references /&gt;</text>
    </revision>
    <revision>
      <id>1581</id>
      <parentid>1580</parentid>
      <timestamp>2012-08-31T22:39:56Z</timestamp>
      <contributor>
        <username>Mstefan</username>
        <id>25</id>
      </contributor>
      <comment>/* The MWC model */</comment>
      <sha1>h766oqabg32cj5sxizu1viw37453tcu</sha1>
      <text xml:space="preserve" bytes="11711">Cooperative binding occurs if the binding of a ligand increases non-linearly with the concentration of ligand. This can be due for instance to an affinity for the ligand depending on the amount of ligand bound. Cooperativity can be positive or negative. A protein that does not display cooperativity is called non-cooperative.


== History and definitions ==

In 1904, Christian Bohr studied hemoglobin binding to oxygen under different conditions.&lt;ref name=Bohr1904&gt; Bohr, C., Hasselbalch, K., and Krogh, A. (1904) Ueber einen in biologischer Beziehung wichtigen Einfluss, den die Kohlens&amp;auml;urespannung des Blutes auf dessen Sauerstoffbindung &amp;uuml;bt. 
Skandinavisches Archiv Für Physiologie, 16(2): 402-412 &lt;/ref&gt; When plotting hemoglobin saturation with oxygen as a function of the partial pressure of oxygen, he obtained a sigmoidal (or &quot;S-shaped&quot;) curve. This indicates that the more oxygen is bound to hemoglobin, the easier it is for more oxygen to bind - until all binding sites are saturated. In addition, Bohr noticed that increasing CO&lt;sub&gt;2&lt;/sub&gt; pressure shifted this curve to the right - i.e. higher concentrations of CO&lt;sub&gt;2&lt;/sub&gt; make it more difficult for hemoglobin to bind oxygen.&lt;ref name=Bohr1904/&gt; This latter phenomenon is known as the &quot;Bohr effect&quot;.

What Bohr observed in hemoglobin were two different kinds of cooperative binding. A protein is said to exhibit cooperative binding if ligand binding scales non-linearly with ligand concentration. Cooperativity can be positive (if binding of a ligand molecule increases the protein's apparent affinity, and hence increases the chance of another ligand molecule binding) or negative (if binding of a ligand molecule decreases affinity and hence makes binding of other ligand molecules less likely). The concept of cooperative binding only applies to molecules or complexes with more than one ligand binding sites. If several ligand binding sites exist, but ligand binding to any one site does not affect the others, the protein is said to be non-cooperative. Cooperativity can be homotropic, if a ligand influences the binding of ligands of the same kind, or heterotropic, if it influences binding of other kinds of ligands (reviewed in &lt;ref name=Endler2012&gt; Endler, L. and Stefan, M.I. and Edelstein, S. and Le Nov&amp;egrave;re, N. (2012) Using chemical kinetics to model neuronal signalling pathways. In: Computational Systems Neurobiology, N. Le Nov&amp;egrave;re (ed)&lt;/ref&gt;).

In the case of hemoglobin, we have homotropic positive cooperativity (binding of oxygen facilitates binding of more oxygen) and heterotropic negative cooperativity (binding of CO&lt;sub&gt;2&lt;/sub&gt; reduces hemoglobin's facility to bind oxygen.)

When studying cooperativity, it is useful to consider the &quot;fractional occupancy&quot; &lt;math&gt;\bar{Y} &lt;/math&gt; of a protein with a given ligand, which is defined as the number of ligand-bound binding sites divided by the total number of ligand binding sites:

&lt;math&gt;
\bar{Y}=\frac{[\text{bound sites}]}{[\text{bound sites}]+[\text{unbound sites}]} = \frac{[\text{bound sites}]}{[\text{total sites}]}
&lt;/math&gt;

If &lt;math&gt;\bar{Y}=0&lt;/math&gt;, then the protein is completely unbound, and if &lt;math&gt;\bar{Y}=1&lt;/math&gt;, it is completely saturated. If the plot of &lt;math&gt;\bar{Y}&lt;/math&gt; at equilibrium as a function of ligand concentration is sigmoidal in shape, this indicates positive cooperativity. If it is not, no statement can be made about cooperativity from looking at this plot alone.

Many proteins are said to be activated or in other ways regulated by cooperative ligand binding. It is important to note though, that the extent of activation does not necessarily coincide with &lt;math&gt;\bar{Y}&lt;/math&gt;, nor is there a simple dependence.

[FIGURE: Rbar != Ybar]

== The Hill equation ==

Throughout the 20&lt;sup&gt;th&lt;/sup&gt; century, various frameworks have been developed to describe binding of ligand to a protein with more than one binding site and cooperative effects observed in this context (reviewed in &lt;ref name=Wyman1990&gt;{{cite pmid|5357210}}&lt;/ref&gt;). The first description of cooperative binding to a multi-site protein was developed by A.V. Hill.&lt;ref name=Hill1910&gt;Hill, A. V. (1910) The possible effects of the aggregation of the molecules of haemoglobin on its dissociation curves. J Physiol 40: iv-vii.&lt;/ref&gt; Drawing on observations of oxygen binding to haemoglobin, Hill suggested a phenomenological equation that linked fractional saturation to ligand concentration, an association constant and an exponent now called the &quot;Hill coefficent&quot;:

&lt;math&gt;
\bar{Y} = \frac{[X]^{n_H}}{K_d+ [X]^{n_H}}
&lt;/math&gt;

where K&lt;sub&gt;f&lt;/sub&gt; denotes an apparent dissociation constant, [X] denotes ligand concentration and n&lt;sub&gt;H&lt;/sub&gt; is the Hill coefficient.

If n&lt;sub&gt;H&lt;/sub&gt;&lt;1, the system exhibits negative negative cooperativity, and if n&lt;sub&gt;_H&lt;/sub&gt;&gt;1, we have positive cooperativity. The total number of ligand binding sites is an upper bound for n&lt;sub&gt;H&lt;/sub&gt;.  The Hill plot, obtained by plotting &lt;math&gt;\log \frac{\bar{Y}}{1-\bar{Y}}&lt;/math&gt; versus log([X]) is linear, with slope n&lt;sub&gt;H&lt;/sub&gt; and intercept  log(K). This means that cooperativity is assumed to be fixed, i.e. it does not change with saturation. It also means that cooperativity is solely a property of ligand molecules, rather than a property of binding sites, which always exhibit the same affinity.

[FIGURE: Hill plot]

== The Adair equation ==

The work of Adair&lt;ref name=Adair1925&gt; Adair, G.S. The hemoglobin system. IV. The oxygen dissociation curve of hemoglobin. J Biol Chem 63:529-545&lt;/ref&gt; and later Klotz&lt;ref name=Klotz1946a&gt; Klotz, I.M. (1946) The Application of the Law of Mass Action to Binding by Proteins. Interactions with Calcium. Arch Biochem 9:109-117&lt;/ref&gt; changed this view of cooperativity, and recognised that cooperativity was not a fixed term, but dependent on ligand saturation.

G.S. Adair&lt;ref name=Adair1925/&gt; also considered hemoglobin binding to oxygen, but took into account more information about the nature of hemoglobin, and in particular, the existence of four oxygen binding sites. He also worked from the assumption that fully saturated hemoglobin is formed in stages and that intermediate forms with one, two, or three bound oxygen molecules exist. The formation of each intermediate stage from unbound hemoglobin can be described using a macroscopic association constant K&lt;sub&gt;i&lt;/sub&gt;. For a reaction of the form &lt;math&gt; P+X \rightarrow PX &lt;/math&gt; governed by an association constant K&lt;sub&gt;A&lt;/sub&gt;, we have &lt;math&gt;[PX]=[P][X]K_A&lt;/math&gt; at equilibrium. This allows us to express &lt;math&gt;\bar{Y}&lt;/math&gt; in terms of ligand concentration and the K&lt;sub&gt;i&lt;/sub&gt;:

&lt;math&gt;
\begin{array}{llcl}
\bar{Y}         &amp; =     &amp; \frac{PX+2PX_2+3PX_3+4PX_4}{4(P+PX+PX_2+PX_3+PX_4)}   &amp; = \\[0.5 cm]
                &amp; =     &amp; \frac{K_I[X]+2K_{II}X^2+3K_{III}X^3+4k_{IV}X^4}{4(1+K_1[X]+K_{II}X^2+K_{III}X^3+K_{IV}X^4)}
\end{array}
&lt;/math&gt;

Or, for any protein with ''n'' ligand binding sites:

&lt;math&gt;
\bar{Y}=\frac{1}{n}\frac{K_I[X] + 2K_{II}[X]^2 + \ldots + nK_{n} [X]^n}{1+K_I[X]+K_{II}[X]^2+ \ldots +K_n[X]^n}
&lt;/math&gt;

where ''n'' denotes the number of binding sites and each K&lt;sub&gt;i&lt;/sub&gt; is a combined association constant, describing the binding of ''i'' ligand molecules.

==The Klotz equation ==

Klotz&lt;ref name=Klotz1946a/&gt; (reviewed in &lt;ref name=Klotz2004&gt;{{cite pmid|14604979}}&lt;/ref&gt;) deconvoluted Adair's association constants by considering stepwise formation of the intermediate stages. In his framework, K&lt;sub&gt;1&lt;/sub&gt; is the association constant governing binding of the first ligand molecule, K&lt;sub&gt;2&lt;/sub&gt; the association constant governing binding of the second ligand molecule (once the first is already bound) etc. For &lt;math&gt;\bar{Y}&lt;/math&gt;, this gives

&lt;math&gt;
\bar{Y}=\frac{1}{n}\frac{K_1[X] + 2K_1K_2[X]^2 + \ldots + n\left(K_1K_2 \ldots K_n\right)[X]^n}{1+K_1[X]+K_1K_2[X]^2+ \ldots +\left(K_1K_2 \ldots K_n\right)[X]^n}
&lt;/math&gt;


It is worth noting that the constants K&lt;sub&gt;1&lt;/sub&gt;, K&lt;sub&gt;2&lt;/sub&gt;, ... do not relate to individual binding sites. They describe ''how many'' binding sites are occupied, rather than ''which ones''. This form has the advantage that cooperativity is easily recognised when considering the association constants. If all ligand binding sites are identical with a microscopic association constant K, one would expect &lt;math&gt;K_1=nK, K_2=\frac{n-1}{2}K, \ldots K_n=\frac{1}{n}K&lt;/math&gt; in the absence of cooperativity. We have positive cooperativity if K&lt;sub&gt;i&lt;/sub&gt; lie above these expected values for i&gt;1.

The Klotz equation (which is sometimes also called the Adair-Klotz equation) is often used in the experimental literature to describe measurements of ligand binding in terms of sequential apparent binding constants.


== The KNF model==

By the middle of the 20&lt;sup&gt;th&lt;/sup&gt; century, there was an increased interest in models that would not only describe binding curves phenomenologically, but offer an underlying biochemical mechanism. Koshland&lt;ref name=Koshland1958&gt;{{cite pmid|16590179}}&lt;/ref&gt; and colleauges&lt;ref name=Koshland1966&gt;{{cite pmid|5938952}}&lt;/ref&gt; offered a tentative biochemical explanation of the mechanism described by Adair&lt;ref name=Adair1925/&gt; and Klotz.&lt;ref name=Klotz1946a/&gt; The Koshland-Némethy-Filmer (KNF) model assumes that each subunit can exist in one of two conformations: active or inactive. Ligand binding to one subunit would induce an immediate conformational change of that subunit from the inactive to the active conformation, a mechanism described as &quot;induced fit&quot;. Cooperativity, according to the KNF model, would arise from interactions between the subunits, the strength of which varies depending on the relative conformations of the subunits involved.

==  The MWC model== 


The Monod-Wyman-Changeux (MWC) model for concerted allosteric transitions&lt;ref name=Monod1965&gt;{{cite pmid|14343300}}&lt;/ref&gt; went a step further by exploring cooperativity based on thermodynamics and three-dimensional conformations. It was originally formulated for oligomeric proteins with symmetrically arranged, identical subunits, each of which has one ligand binding site. According to this framework, two (or more) interconvertible conformational states of an allosteric protein coexist in a thermal equilibrium. The states  - often termed tense (T) and relaxed (R) - differ in affinity for the ligand molecule. The ratio between the two states is regulated by the binding of ligand molecules that stabilise the higher-affinity state. Importantly, all subunits of a molecule change states at the same time, a phenomenon known as &quot;concerted transition&quot;.

[FIGURE: MWC model]

[FIGURE: energy diagram]

The allosteric isomerisation constant ''L'' describes the equilibrium between both states when no ligand molecule is bound: &lt;math&gt;L=\frac{\left[T_0\right]}{\left[R_0\right]}&lt;/math&gt;. If ''L'' is very large, most of the protein exists in the T state in the absence of ligand. If ''L'' is small (close to one), the R state is nearly as populated as the T state. While the Adair-Klotz framework traditionally operates with association constants, the MWC framework has traditionally been described using dissociation constants. The ratio of dissociation constants for the T and R states is described by the constant ''c'': &lt;math&gt;c = \frac{K_d^R}{K_d^T}&lt;/math&gt;. If &lt;math&gt;c=1&lt;/math&gt;, both R and T states have the same ligand affinity and the ligand does not affect isomerisation. The value of ''c'' also indicates how much the equilibrium between T and R states changes upon ligand binding: the smaller ''c'', the more the equilibrium shifts towards the R state. According to the MWC model,&lt;ref name=Monod1965/&gt; fractional occupancy is described as follows:

== References ==
 &lt;references /&gt;</text>
    </revision>
    <revision>
      <id>1583</id>
      <parentid>1581</parentid>
      <timestamp>2012-08-31T22:41:06Z</timestamp>
      <contributor>
        <username>Mstefan</username>
        <id>25</id>
      </contributor>
      <comment>/* The MWC model */</comment>
      <sha1>nygsq1e4q6elbh8kzv09rs0csuytfec</sha1>
      <text xml:space="preserve" bytes="11935">Cooperative binding occurs if the binding of a ligand increases non-linearly with the concentration of ligand. This can be due for instance to an affinity for the ligand depending on the amount of ligand bound. Cooperativity can be positive or negative. A protein that does not display cooperativity is called non-cooperative.


== History and definitions ==

In 1904, Christian Bohr studied hemoglobin binding to oxygen under different conditions.&lt;ref name=Bohr1904&gt; Bohr, C., Hasselbalch, K., and Krogh, A. (1904) Ueber einen in biologischer Beziehung wichtigen Einfluss, den die Kohlens&amp;auml;urespannung des Blutes auf dessen Sauerstoffbindung &amp;uuml;bt. 
Skandinavisches Archiv Für Physiologie, 16(2): 402-412 &lt;/ref&gt; When plotting hemoglobin saturation with oxygen as a function of the partial pressure of oxygen, he obtained a sigmoidal (or &quot;S-shaped&quot;) curve. This indicates that the more oxygen is bound to hemoglobin, the easier it is for more oxygen to bind - until all binding sites are saturated. In addition, Bohr noticed that increasing CO&lt;sub&gt;2&lt;/sub&gt; pressure shifted this curve to the right - i.e. higher concentrations of CO&lt;sub&gt;2&lt;/sub&gt; make it more difficult for hemoglobin to bind oxygen.&lt;ref name=Bohr1904/&gt; This latter phenomenon is known as the &quot;Bohr effect&quot;.

What Bohr observed in hemoglobin were two different kinds of cooperative binding. A protein is said to exhibit cooperative binding if ligand binding scales non-linearly with ligand concentration. Cooperativity can be positive (if binding of a ligand molecule increases the protein's apparent affinity, and hence increases the chance of another ligand molecule binding) or negative (if binding of a ligand molecule decreases affinity and hence makes binding of other ligand molecules less likely). The concept of cooperative binding only applies to molecules or complexes with more than one ligand binding sites. If several ligand binding sites exist, but ligand binding to any one site does not affect the others, the protein is said to be non-cooperative. Cooperativity can be homotropic, if a ligand influences the binding of ligands of the same kind, or heterotropic, if it influences binding of other kinds of ligands (reviewed in &lt;ref name=Endler2012&gt; Endler, L. and Stefan, M.I. and Edelstein, S. and Le Nov&amp;egrave;re, N. (2012) Using chemical kinetics to model neuronal signalling pathways. In: Computational Systems Neurobiology, N. Le Nov&amp;egrave;re (ed)&lt;/ref&gt;).

In the case of hemoglobin, we have homotropic positive cooperativity (binding of oxygen facilitates binding of more oxygen) and heterotropic negative cooperativity (binding of CO&lt;sub&gt;2&lt;/sub&gt; reduces hemoglobin's facility to bind oxygen.)

When studying cooperativity, it is useful to consider the &quot;fractional occupancy&quot; &lt;math&gt;\bar{Y} &lt;/math&gt; of a protein with a given ligand, which is defined as the number of ligand-bound binding sites divided by the total number of ligand binding sites:

&lt;math&gt;
\bar{Y}=\frac{[\text{bound sites}]}{[\text{bound sites}]+[\text{unbound sites}]} = \frac{[\text{bound sites}]}{[\text{total sites}]}
&lt;/math&gt;

If &lt;math&gt;\bar{Y}=0&lt;/math&gt;, then the protein is completely unbound, and if &lt;math&gt;\bar{Y}=1&lt;/math&gt;, it is completely saturated. If the plot of &lt;math&gt;\bar{Y}&lt;/math&gt; at equilibrium as a function of ligand concentration is sigmoidal in shape, this indicates positive cooperativity. If it is not, no statement can be made about cooperativity from looking at this plot alone.

Many proteins are said to be activated or in other ways regulated by cooperative ligand binding. It is important to note though, that the extent of activation does not necessarily coincide with &lt;math&gt;\bar{Y}&lt;/math&gt;, nor is there a simple dependence.

[FIGURE: Rbar != Ybar]

== The Hill equation ==

Throughout the 20&lt;sup&gt;th&lt;/sup&gt; century, various frameworks have been developed to describe binding of ligand to a protein with more than one binding site and cooperative effects observed in this context (reviewed in &lt;ref name=Wyman1990&gt;{{cite pmid|5357210}}&lt;/ref&gt;). The first description of cooperative binding to a multi-site protein was developed by A.V. Hill.&lt;ref name=Hill1910&gt;Hill, A. V. (1910) The possible effects of the aggregation of the molecules of haemoglobin on its dissociation curves. J Physiol 40: iv-vii.&lt;/ref&gt; Drawing on observations of oxygen binding to haemoglobin, Hill suggested a phenomenological equation that linked fractional saturation to ligand concentration, an association constant and an exponent now called the &quot;Hill coefficent&quot;:

&lt;math&gt;
\bar{Y} = \frac{[X]^{n_H}}{K_d+ [X]^{n_H}}
&lt;/math&gt;

where K&lt;sub&gt;f&lt;/sub&gt; denotes an apparent dissociation constant, [X] denotes ligand concentration and n&lt;sub&gt;H&lt;/sub&gt; is the Hill coefficient.

If n&lt;sub&gt;H&lt;/sub&gt;&lt;1, the system exhibits negative negative cooperativity, and if n&lt;sub&gt;_H&lt;/sub&gt;&gt;1, we have positive cooperativity. The total number of ligand binding sites is an upper bound for n&lt;sub&gt;H&lt;/sub&gt;.  The Hill plot, obtained by plotting &lt;math&gt;\log \frac{\bar{Y}}{1-\bar{Y}}&lt;/math&gt; versus log([X]) is linear, with slope n&lt;sub&gt;H&lt;/sub&gt; and intercept  log(K). This means that cooperativity is assumed to be fixed, i.e. it does not change with saturation. It also means that cooperativity is solely a property of ligand molecules, rather than a property of binding sites, which always exhibit the same affinity.

[FIGURE: Hill plot]

== The Adair equation ==

The work of Adair&lt;ref name=Adair1925&gt; Adair, G.S. The hemoglobin system. IV. The oxygen dissociation curve of hemoglobin. J Biol Chem 63:529-545&lt;/ref&gt; and later Klotz&lt;ref name=Klotz1946a&gt; Klotz, I.M. (1946) The Application of the Law of Mass Action to Binding by Proteins. Interactions with Calcium. Arch Biochem 9:109-117&lt;/ref&gt; changed this view of cooperativity, and recognised that cooperativity was not a fixed term, but dependent on ligand saturation.

G.S. Adair&lt;ref name=Adair1925/&gt; also considered hemoglobin binding to oxygen, but took into account more information about the nature of hemoglobin, and in particular, the existence of four oxygen binding sites. He also worked from the assumption that fully saturated hemoglobin is formed in stages and that intermediate forms with one, two, or three bound oxygen molecules exist. The formation of each intermediate stage from unbound hemoglobin can be described using a macroscopic association constant K&lt;sub&gt;i&lt;/sub&gt;. For a reaction of the form &lt;math&gt; P+X \rightarrow PX &lt;/math&gt; governed by an association constant K&lt;sub&gt;A&lt;/sub&gt;, we have &lt;math&gt;[PX]=[P][X]K_A&lt;/math&gt; at equilibrium. This allows us to express &lt;math&gt;\bar{Y}&lt;/math&gt; in terms of ligand concentration and the K&lt;sub&gt;i&lt;/sub&gt;:

&lt;math&gt;
\begin{array}{llcl}
\bar{Y}         &amp; =     &amp; \frac{PX+2PX_2+3PX_3+4PX_4}{4(P+PX+PX_2+PX_3+PX_4)}   &amp; = \\[0.5 cm]
                &amp; =     &amp; \frac{K_I[X]+2K_{II}X^2+3K_{III}X^3+4k_{IV}X^4}{4(1+K_1[X]+K_{II}X^2+K_{III}X^3+K_{IV}X^4)}
\end{array}
&lt;/math&gt;

Or, for any protein with ''n'' ligand binding sites:

&lt;math&gt;
\bar{Y}=\frac{1}{n}\frac{K_I[X] + 2K_{II}[X]^2 + \ldots + nK_{n} [X]^n}{1+K_I[X]+K_{II}[X]^2+ \ldots +K_n[X]^n}
&lt;/math&gt;

where ''n'' denotes the number of binding sites and each K&lt;sub&gt;i&lt;/sub&gt; is a combined association constant, describing the binding of ''i'' ligand molecules.

==The Klotz equation ==

Klotz&lt;ref name=Klotz1946a/&gt; (reviewed in &lt;ref name=Klotz2004&gt;{{cite pmid|14604979}}&lt;/ref&gt;) deconvoluted Adair's association constants by considering stepwise formation of the intermediate stages. In his framework, K&lt;sub&gt;1&lt;/sub&gt; is the association constant governing binding of the first ligand molecule, K&lt;sub&gt;2&lt;/sub&gt; the association constant governing binding of the second ligand molecule (once the first is already bound) etc. For &lt;math&gt;\bar{Y}&lt;/math&gt;, this gives

&lt;math&gt;
\bar{Y}=\frac{1}{n}\frac{K_1[X] + 2K_1K_2[X]^2 + \ldots + n\left(K_1K_2 \ldots K_n\right)[X]^n}{1+K_1[X]+K_1K_2[X]^2+ \ldots +\left(K_1K_2 \ldots K_n\right)[X]^n}
&lt;/math&gt;


It is worth noting that the constants K&lt;sub&gt;1&lt;/sub&gt;, K&lt;sub&gt;2&lt;/sub&gt;, ... do not relate to individual binding sites. They describe ''how many'' binding sites are occupied, rather than ''which ones''. This form has the advantage that cooperativity is easily recognised when considering the association constants. If all ligand binding sites are identical with a microscopic association constant K, one would expect &lt;math&gt;K_1=nK, K_2=\frac{n-1}{2}K, \ldots K_n=\frac{1}{n}K&lt;/math&gt; in the absence of cooperativity. We have positive cooperativity if K&lt;sub&gt;i&lt;/sub&gt; lie above these expected values for i&gt;1.

The Klotz equation (which is sometimes also called the Adair-Klotz equation) is often used in the experimental literature to describe measurements of ligand binding in terms of sequential apparent binding constants.


== The KNF model==

By the middle of the 20&lt;sup&gt;th&lt;/sup&gt; century, there was an increased interest in models that would not only describe binding curves phenomenologically, but offer an underlying biochemical mechanism. Koshland&lt;ref name=Koshland1958&gt;{{cite pmid|16590179}}&lt;/ref&gt; and colleauges&lt;ref name=Koshland1966&gt;{{cite pmid|5938952}}&lt;/ref&gt; offered a tentative biochemical explanation of the mechanism described by Adair&lt;ref name=Adair1925/&gt; and Klotz.&lt;ref name=Klotz1946a/&gt; The Koshland-Némethy-Filmer (KNF) model assumes that each subunit can exist in one of two conformations: active or inactive. Ligand binding to one subunit would induce an immediate conformational change of that subunit from the inactive to the active conformation, a mechanism described as &quot;induced fit&quot;. Cooperativity, according to the KNF model, would arise from interactions between the subunits, the strength of which varies depending on the relative conformations of the subunits involved.

==  The MWC model== 


The Monod-Wyman-Changeux (MWC) model for concerted allosteric transitions&lt;ref name=Monod1965&gt;{{cite pmid|14343300}}&lt;/ref&gt; went a step further by exploring cooperativity based on thermodynamics and three-dimensional conformations. It was originally formulated for oligomeric proteins with symmetrically arranged, identical subunits, each of which has one ligand binding site. According to this framework, two (or more) interconvertible conformational states of an allosteric protein coexist in a thermal equilibrium. The states  - often termed tense (T) and relaxed (R) - differ in affinity for the ligand molecule. The ratio between the two states is regulated by the binding of ligand molecules that stabilise the higher-affinity state. Importantly, all subunits of a molecule change states at the same time, a phenomenon known as &quot;concerted transition&quot;.

[FIGURE: MWC model]

[FIGURE: energy diagram]

The allosteric isomerisation constant ''L'' describes the equilibrium between both states when no ligand molecule is bound: &lt;math&gt;L=\frac{\left[T_0\right]}{\left[R_0\right]}&lt;/math&gt;. If ''L'' is very large, most of the protein exists in the T state in the absence of ligand. If ''L'' is small (close to one), the R state is nearly as populated as the T state. While the Adair-Klotz framework traditionally operates with association constants, the MWC framework has traditionally been described using dissociation constants. The ratio of dissociation constants for the T and R states is described by the constant ''c'': &lt;math&gt;c = \frac{K_d^R}{K_d^T}&lt;/math&gt;. If &lt;math&gt;c=1&lt;/math&gt;, both R and T states have the same ligand affinity and the ligand does not affect isomerisation. The value of ''c'' also indicates how much the equilibrium between T and R states changes upon ligand binding: the smaller ''c'', the more the equilibrium shifts towards the R state. According to the MWC model,&lt;ref name=Monod1965/&gt; fractional occupancy is described as follows:

&lt;math&gt; 
\bar{Y} = \frac{\frac{[X]}{K_d^R}\left(1+\frac{[X]}{K_d^R}\right)^{n-1}+Lc\frac{[X]}{K_d^R} \left(1+c\frac{[X]}{K_d^R}\right)^{n-1}}{\left(1+\frac{[X]}{K_d^R}\right)^n+L\left(1+c\frac{[X]}{K_d^R}\right)^n} 
&lt;/math&gt;

== References ==
 &lt;references /&gt;</text>
    </revision>
    <revision>
      <id>1584</id>
      <parentid>1583</parentid>
      <timestamp>2012-08-31T22:43:04Z</timestamp>
      <contributor>
        <username>Mstefan</username>
        <id>25</id>
      </contributor>
      <comment>/* The MWC model */</comment>
      <sha1>1qync5fsz0afuow78wjqb5sedu1pzan</sha1>
      <text xml:space="preserve" bytes="12116">Cooperative binding occurs if the binding of a ligand increases non-linearly with the concentration of ligand. This can be due for instance to an affinity for the ligand depending on the amount of ligand bound. Cooperativity can be positive or negative. A protein that does not display cooperativity is called non-cooperative.


== History and definitions ==

In 1904, Christian Bohr studied hemoglobin binding to oxygen under different conditions.&lt;ref name=Bohr1904&gt; Bohr, C., Hasselbalch, K., and Krogh, A. (1904) Ueber einen in biologischer Beziehung wichtigen Einfluss, den die Kohlens&amp;auml;urespannung des Blutes auf dessen Sauerstoffbindung &amp;uuml;bt. 
Skandinavisches Archiv Für Physiologie, 16(2): 402-412 &lt;/ref&gt; When plotting hemoglobin saturation with oxygen as a function of the partial pressure of oxygen, he obtained a sigmoidal (or &quot;S-shaped&quot;) curve. This indicates that the more oxygen is bound to hemoglobin, the easier it is for more oxygen to bind - until all binding sites are saturated. In addition, Bohr noticed that increasing CO&lt;sub&gt;2&lt;/sub&gt; pressure shifted this curve to the right - i.e. higher concentrations of CO&lt;sub&gt;2&lt;/sub&gt; make it more difficult for hemoglobin to bind oxygen.&lt;ref name=Bohr1904/&gt; This latter phenomenon is known as the &quot;Bohr effect&quot;.

What Bohr observed in hemoglobin were two different kinds of cooperative binding. A protein is said to exhibit cooperative binding if ligand binding scales non-linearly with ligand concentration. Cooperativity can be positive (if binding of a ligand molecule increases the protein's apparent affinity, and hence increases the chance of another ligand molecule binding) or negative (if binding of a ligand molecule decreases affinity and hence makes binding of other ligand molecules less likely). The concept of cooperative binding only applies to molecules or complexes with more than one ligand binding sites. If several ligand binding sites exist, but ligand binding to any one site does not affect the others, the protein is said to be non-cooperative. Cooperativity can be homotropic, if a ligand influences the binding of ligands of the same kind, or heterotropic, if it influences binding of other kinds of ligands (reviewed in &lt;ref name=Endler2012&gt; Endler, L. and Stefan, M.I. and Edelstein, S. and Le Nov&amp;egrave;re, N. (2012) Using chemical kinetics to model neuronal signalling pathways. In: Computational Systems Neurobiology, N. Le Nov&amp;egrave;re (ed)&lt;/ref&gt;).

In the case of hemoglobin, we have homotropic positive cooperativity (binding of oxygen facilitates binding of more oxygen) and heterotropic negative cooperativity (binding of CO&lt;sub&gt;2&lt;/sub&gt; reduces hemoglobin's facility to bind oxygen.)

When studying cooperativity, it is useful to consider the &quot;fractional occupancy&quot; &lt;math&gt;\bar{Y} &lt;/math&gt; of a protein with a given ligand, which is defined as the number of ligand-bound binding sites divided by the total number of ligand binding sites:

&lt;math&gt;
\bar{Y}=\frac{[\text{bound sites}]}{[\text{bound sites}]+[\text{unbound sites}]} = \frac{[\text{bound sites}]}{[\text{total sites}]}
&lt;/math&gt;

If &lt;math&gt;\bar{Y}=0&lt;/math&gt;, then the protein is completely unbound, and if &lt;math&gt;\bar{Y}=1&lt;/math&gt;, it is completely saturated. If the plot of &lt;math&gt;\bar{Y}&lt;/math&gt; at equilibrium as a function of ligand concentration is sigmoidal in shape, this indicates positive cooperativity. If it is not, no statement can be made about cooperativity from looking at this plot alone.

Many proteins are said to be activated or in other ways regulated by cooperative ligand binding. It is important to note though, that the extent of activation does not necessarily coincide with &lt;math&gt;\bar{Y}&lt;/math&gt;, nor is there a simple dependence.

[FIGURE: Rbar != Ybar]

== The Hill equation ==

Throughout the 20&lt;sup&gt;th&lt;/sup&gt; century, various frameworks have been developed to describe binding of ligand to a protein with more than one binding site and cooperative effects observed in this context (reviewed in &lt;ref name=Wyman1990&gt;{{cite pmid|5357210}}&lt;/ref&gt;). The first description of cooperative binding to a multi-site protein was developed by A.V. Hill.&lt;ref name=Hill1910&gt;Hill, A. V. (1910) The possible effects of the aggregation of the molecules of haemoglobin on its dissociation curves. J Physiol 40: iv-vii.&lt;/ref&gt; Drawing on observations of oxygen binding to haemoglobin, Hill suggested a phenomenological equation that linked fractional saturation to ligand concentration, an association constant and an exponent now called the &quot;Hill coefficent&quot;:

&lt;math&gt;
\bar{Y} = \frac{[X]^{n_H}}{K_d+ [X]^{n_H}}
&lt;/math&gt;

where K&lt;sub&gt;f&lt;/sub&gt; denotes an apparent dissociation constant, [X] denotes ligand concentration and n&lt;sub&gt;H&lt;/sub&gt; is the Hill coefficient.

If n&lt;sub&gt;H&lt;/sub&gt;&lt;1, the system exhibits negative negative cooperativity, and if n&lt;sub&gt;_H&lt;/sub&gt;&gt;1, we have positive cooperativity. The total number of ligand binding sites is an upper bound for n&lt;sub&gt;H&lt;/sub&gt;.  The Hill plot, obtained by plotting &lt;math&gt;\log \frac{\bar{Y}}{1-\bar{Y}}&lt;/math&gt; versus log([X]) is linear, with slope n&lt;sub&gt;H&lt;/sub&gt; and intercept  log(K). This means that cooperativity is assumed to be fixed, i.e. it does not change with saturation. It also means that cooperativity is solely a property of ligand molecules, rather than a property of binding sites, which always exhibit the same affinity.

[FIGURE: Hill plot]

== The Adair equation ==

The work of Adair&lt;ref name=Adair1925&gt; Adair, G.S. The hemoglobin system. IV. The oxygen dissociation curve of hemoglobin. J Biol Chem 63:529-545&lt;/ref&gt; and later Klotz&lt;ref name=Klotz1946a&gt; Klotz, I.M. (1946) The Application of the Law of Mass Action to Binding by Proteins. Interactions with Calcium. Arch Biochem 9:109-117&lt;/ref&gt; changed this view of cooperativity, and recognised that cooperativity was not a fixed term, but dependent on ligand saturation.

G.S. Adair&lt;ref name=Adair1925/&gt; also considered hemoglobin binding to oxygen, but took into account more information about the nature of hemoglobin, and in particular, the existence of four oxygen binding sites. He also worked from the assumption that fully saturated hemoglobin is formed in stages and that intermediate forms with one, two, or three bound oxygen molecules exist. The formation of each intermediate stage from unbound hemoglobin can be described using a macroscopic association constant K&lt;sub&gt;i&lt;/sub&gt;. For a reaction of the form &lt;math&gt; P+X \rightarrow PX &lt;/math&gt; governed by an association constant K&lt;sub&gt;A&lt;/sub&gt;, we have &lt;math&gt;[PX]=[P][X]K_A&lt;/math&gt; at equilibrium. This allows us to express &lt;math&gt;\bar{Y}&lt;/math&gt; in terms of ligand concentration and the K&lt;sub&gt;i&lt;/sub&gt;:

&lt;math&gt;
\begin{array}{llcl}
\bar{Y}         &amp; =     &amp; \frac{PX+2PX_2+3PX_3+4PX_4}{4(P+PX+PX_2+PX_3+PX_4)}   &amp; = \\[0.5 cm]
                &amp; =     &amp; \frac{K_I[X]+2K_{II}X^2+3K_{III}X^3+4k_{IV}X^4}{4(1+K_1[X]+K_{II}X^2+K_{III}X^3+K_{IV}X^4)}
\end{array}
&lt;/math&gt;

Or, for any protein with ''n'' ligand binding sites:

&lt;math&gt;
\bar{Y}=\frac{1}{n}\frac{K_I[X] + 2K_{II}[X]^2 + \ldots + nK_{n} [X]^n}{1+K_I[X]+K_{II}[X]^2+ \ldots +K_n[X]^n}
&lt;/math&gt;

where ''n'' denotes the number of binding sites and each K&lt;sub&gt;i&lt;/sub&gt; is a combined association constant, describing the binding of ''i'' ligand molecules.

==The Klotz equation ==

Klotz&lt;ref name=Klotz1946a/&gt; (reviewed in &lt;ref name=Klotz2004&gt;{{cite pmid|14604979}}&lt;/ref&gt;) deconvoluted Adair's association constants by considering stepwise formation of the intermediate stages. In his framework, K&lt;sub&gt;1&lt;/sub&gt; is the association constant governing binding of the first ligand molecule, K&lt;sub&gt;2&lt;/sub&gt; the association constant governing binding of the second ligand molecule (once the first is already bound) etc. For &lt;math&gt;\bar{Y}&lt;/math&gt;, this gives

&lt;math&gt;
\bar{Y}=\frac{1}{n}\frac{K_1[X] + 2K_1K_2[X]^2 + \ldots + n\left(K_1K_2 \ldots K_n\right)[X]^n}{1+K_1[X]+K_1K_2[X]^2+ \ldots +\left(K_1K_2 \ldots K_n\right)[X]^n}
&lt;/math&gt;


It is worth noting that the constants K&lt;sub&gt;1&lt;/sub&gt;, K&lt;sub&gt;2&lt;/sub&gt;, ... do not relate to individual binding sites. They describe ''how many'' binding sites are occupied, rather than ''which ones''. This form has the advantage that cooperativity is easily recognised when considering the association constants. If all ligand binding sites are identical with a microscopic association constant K, one would expect &lt;math&gt;K_1=nK, K_2=\frac{n-1}{2}K, \ldots K_n=\frac{1}{n}K&lt;/math&gt; in the absence of cooperativity. We have positive cooperativity if K&lt;sub&gt;i&lt;/sub&gt; lie above these expected values for i&gt;1.

The Klotz equation (which is sometimes also called the Adair-Klotz equation) is often used in the experimental literature to describe measurements of ligand binding in terms of sequential apparent binding constants.


== The KNF model==

By the middle of the 20&lt;sup&gt;th&lt;/sup&gt; century, there was an increased interest in models that would not only describe binding curves phenomenologically, but offer an underlying biochemical mechanism. Koshland&lt;ref name=Koshland1958&gt;{{cite pmid|16590179}}&lt;/ref&gt; and colleauges&lt;ref name=Koshland1966&gt;{{cite pmid|5938952}}&lt;/ref&gt; offered a tentative biochemical explanation of the mechanism described by Adair&lt;ref name=Adair1925/&gt; and Klotz.&lt;ref name=Klotz1946a/&gt; The Koshland-Némethy-Filmer (KNF) model assumes that each subunit can exist in one of two conformations: active or inactive. Ligand binding to one subunit would induce an immediate conformational change of that subunit from the inactive to the active conformation, a mechanism described as &quot;induced fit&quot;. Cooperativity, according to the KNF model, would arise from interactions between the subunits, the strength of which varies depending on the relative conformations of the subunits involved.

==  The MWC model== 


The Monod-Wyman-Changeux (MWC) model for concerted allosteric transitions&lt;ref name=Monod1965&gt;{{cite pmid|14343300}}&lt;/ref&gt; went a step further by exploring cooperativity based on thermodynamics and three-dimensional conformations. It was originally formulated for oligomeric proteins with symmetrically arranged, identical subunits, each of which has one ligand binding site. According to this framework, two (or more) interconvertible conformational states of an allosteric protein coexist in a thermal equilibrium. The states  - often termed tense (T) and relaxed (R) - differ in affinity for the ligand molecule. The ratio between the two states is regulated by the binding of ligand molecules that stabilise the higher-affinity state. Importantly, all subunits of a molecule change states at the same time, a phenomenon known as &quot;concerted transition&quot;.

[FIGURE: MWC model]

[FIGURE: energy diagram]

The allosteric isomerisation constant ''L'' describes the equilibrium between both states when no ligand molecule is bound: &lt;math&gt;L=\frac{\left[T_0\right]}{\left[R_0\right]}&lt;/math&gt;. If ''L'' is very large, most of the protein exists in the T state in the absence of ligand. If ''L'' is small (close to one), the R state is nearly as populated as the T state. While the Adair-Klotz framework traditionally operates with association constants, the MWC framework has traditionally been described using dissociation constants. The ratio of dissociation constants for the T and R states is described by the constant ''c'': &lt;math&gt;c = \frac{K_d^R}{K_d^T}&lt;/math&gt;. If &lt;math&gt;c=1&lt;/math&gt;, both R and T states have the same ligand affinity and the ligand does not affect isomerisation. The value of ''c'' also indicates how much the equilibrium between T and R states changes upon ligand binding: the smaller ''c'', the more the equilibrium shifts towards the R state. According to the MWC model,&lt;ref name=Monod1965/&gt; fractional occupancy is described as follows:

&lt;math&gt; 
\bar{Y} = \frac{\frac{[X]}{K_d^R}\left(1+\frac{[X]}{K_d^R}\right)^{n-1}+Lc\frac{[X]}{K_d^R} \left(1+c\frac{[X]}{K_d^R}\right)^{n-1}}{\left(1+\frac{[X]}{K_d^R}\right)^n+L\left(1+c\frac{[X]}{K_d^R}\right)^n} 
&lt;/math&gt;

with &lt;math&gt;K_d^R&lt;/math&gt;, &lt;math&gt;L&lt;/math&gt; and &lt;math&gt;c&lt;/math&gt; as described above. Setting &lt;math&gt;\alpha = \frac{[X]}{K_d^R}&lt;/math&gt;, this can also be written in a more readable form as

== References ==
 &lt;references /&gt;</text>
    </revision>
    <revision>
      <id>1585</id>
      <parentid>1584</parentid>
      <timestamp>2012-08-31T22:43:52Z</timestamp>
      <contributor>
        <username>Mstefan</username>
        <id>25</id>
      </contributor>
      <comment>/* The MWC model */</comment>
      <sha1>899lej50q9a49hwtspm35qx15fh2m3v</sha1>
      <text xml:space="preserve" bytes="12273">Cooperative binding occurs if the binding of a ligand increases non-linearly with the concentration of ligand. This can be due for instance to an affinity for the ligand depending on the amount of ligand bound. Cooperativity can be positive or negative. A protein that does not display cooperativity is called non-cooperative.


== History and definitions ==

In 1904, Christian Bohr studied hemoglobin binding to oxygen under different conditions.&lt;ref name=Bohr1904&gt; Bohr, C., Hasselbalch, K., and Krogh, A. (1904) Ueber einen in biologischer Beziehung wichtigen Einfluss, den die Kohlens&amp;auml;urespannung des Blutes auf dessen Sauerstoffbindung &amp;uuml;bt. 
Skandinavisches Archiv Für Physiologie, 16(2): 402-412 &lt;/ref&gt; When plotting hemoglobin saturation with oxygen as a function of the partial pressure of oxygen, he obtained a sigmoidal (or &quot;S-shaped&quot;) curve. This indicates that the more oxygen is bound to hemoglobin, the easier it is for more oxygen to bind - until all binding sites are saturated. In addition, Bohr noticed that increasing CO&lt;sub&gt;2&lt;/sub&gt; pressure shifted this curve to the right - i.e. higher concentrations of CO&lt;sub&gt;2&lt;/sub&gt; make it more difficult for hemoglobin to bind oxygen.&lt;ref name=Bohr1904/&gt; This latter phenomenon is known as the &quot;Bohr effect&quot;.

What Bohr observed in hemoglobin were two different kinds of cooperative binding. A protein is said to exhibit cooperative binding if ligand binding scales non-linearly with ligand concentration. Cooperativity can be positive (if binding of a ligand molecule increases the protein's apparent affinity, and hence increases the chance of another ligand molecule binding) or negative (if binding of a ligand molecule decreases affinity and hence makes binding of other ligand molecules less likely). The concept of cooperative binding only applies to molecules or complexes with more than one ligand binding sites. If several ligand binding sites exist, but ligand binding to any one site does not affect the others, the protein is said to be non-cooperative. Cooperativity can be homotropic, if a ligand influences the binding of ligands of the same kind, or heterotropic, if it influences binding of other kinds of ligands (reviewed in &lt;ref name=Endler2012&gt; Endler, L. and Stefan, M.I. and Edelstein, S. and Le Nov&amp;egrave;re, N. (2012) Using chemical kinetics to model neuronal signalling pathways. In: Computational Systems Neurobiology, N. Le Nov&amp;egrave;re (ed)&lt;/ref&gt;).

In the case of hemoglobin, we have homotropic positive cooperativity (binding of oxygen facilitates binding of more oxygen) and heterotropic negative cooperativity (binding of CO&lt;sub&gt;2&lt;/sub&gt; reduces hemoglobin's facility to bind oxygen.)

When studying cooperativity, it is useful to consider the &quot;fractional occupancy&quot; &lt;math&gt;\bar{Y} &lt;/math&gt; of a protein with a given ligand, which is defined as the number of ligand-bound binding sites divided by the total number of ligand binding sites:

&lt;math&gt;
\bar{Y}=\frac{[\text{bound sites}]}{[\text{bound sites}]+[\text{unbound sites}]} = \frac{[\text{bound sites}]}{[\text{total sites}]}
&lt;/math&gt;

If &lt;math&gt;\bar{Y}=0&lt;/math&gt;, then the protein is completely unbound, and if &lt;math&gt;\bar{Y}=1&lt;/math&gt;, it is completely saturated. If the plot of &lt;math&gt;\bar{Y}&lt;/math&gt; at equilibrium as a function of ligand concentration is sigmoidal in shape, this indicates positive cooperativity. If it is not, no statement can be made about cooperativity from looking at this plot alone.

Many proteins are said to be activated or in other ways regulated by cooperative ligand binding. It is important to note though, that the extent of activation does not necessarily coincide with &lt;math&gt;\bar{Y}&lt;/math&gt;, nor is there a simple dependence.

[FIGURE: Rbar != Ybar]

== The Hill equation ==

Throughout the 20&lt;sup&gt;th&lt;/sup&gt; century, various frameworks have been developed to describe binding of ligand to a protein with more than one binding site and cooperative effects observed in this context (reviewed in &lt;ref name=Wyman1990&gt;{{cite pmid|5357210}}&lt;/ref&gt;). The first description of cooperative binding to a multi-site protein was developed by A.V. Hill.&lt;ref name=Hill1910&gt;Hill, A. V. (1910) The possible effects of the aggregation of the molecules of haemoglobin on its dissociation curves. J Physiol 40: iv-vii.&lt;/ref&gt; Drawing on observations of oxygen binding to haemoglobin, Hill suggested a phenomenological equation that linked fractional saturation to ligand concentration, an association constant and an exponent now called the &quot;Hill coefficent&quot;:

&lt;math&gt;
\bar{Y} = \frac{[X]^{n_H}}{K_d+ [X]^{n_H}}
&lt;/math&gt;

where K&lt;sub&gt;f&lt;/sub&gt; denotes an apparent dissociation constant, [X] denotes ligand concentration and n&lt;sub&gt;H&lt;/sub&gt; is the Hill coefficient.

If n&lt;sub&gt;H&lt;/sub&gt;&lt;1, the system exhibits negative negative cooperativity, and if n&lt;sub&gt;_H&lt;/sub&gt;&gt;1, we have positive cooperativity. The total number of ligand binding sites is an upper bound for n&lt;sub&gt;H&lt;/sub&gt;.  The Hill plot, obtained by plotting &lt;math&gt;\log \frac{\bar{Y}}{1-\bar{Y}}&lt;/math&gt; versus log([X]) is linear, with slope n&lt;sub&gt;H&lt;/sub&gt; and intercept  log(K). This means that cooperativity is assumed to be fixed, i.e. it does not change with saturation. It also means that cooperativity is solely a property of ligand molecules, rather than a property of binding sites, which always exhibit the same affinity.

[FIGURE: Hill plot]

== The Adair equation ==

The work of Adair&lt;ref name=Adair1925&gt; Adair, G.S. The hemoglobin system. IV. The oxygen dissociation curve of hemoglobin. J Biol Chem 63:529-545&lt;/ref&gt; and later Klotz&lt;ref name=Klotz1946a&gt; Klotz, I.M. (1946) The Application of the Law of Mass Action to Binding by Proteins. Interactions with Calcium. Arch Biochem 9:109-117&lt;/ref&gt; changed this view of cooperativity, and recognised that cooperativity was not a fixed term, but dependent on ligand saturation.

G.S. Adair&lt;ref name=Adair1925/&gt; also considered hemoglobin binding to oxygen, but took into account more information about the nature of hemoglobin, and in particular, the existence of four oxygen binding sites. He also worked from the assumption that fully saturated hemoglobin is formed in stages and that intermediate forms with one, two, or three bound oxygen molecules exist. The formation of each intermediate stage from unbound hemoglobin can be described using a macroscopic association constant K&lt;sub&gt;i&lt;/sub&gt;. For a reaction of the form &lt;math&gt; P+X \rightarrow PX &lt;/math&gt; governed by an association constant K&lt;sub&gt;A&lt;/sub&gt;, we have &lt;math&gt;[PX]=[P][X]K_A&lt;/math&gt; at equilibrium. This allows us to express &lt;math&gt;\bar{Y}&lt;/math&gt; in terms of ligand concentration and the K&lt;sub&gt;i&lt;/sub&gt;:

&lt;math&gt;
\begin{array}{llcl}
\bar{Y}         &amp; =     &amp; \frac{PX+2PX_2+3PX_3+4PX_4}{4(P+PX+PX_2+PX_3+PX_4)}   &amp; = \\[0.5 cm]
                &amp; =     &amp; \frac{K_I[X]+2K_{II}X^2+3K_{III}X^3+4k_{IV}X^4}{4(1+K_1[X]+K_{II}X^2+K_{III}X^3+K_{IV}X^4)}
\end{array}
&lt;/math&gt;

Or, for any protein with ''n'' ligand binding sites:

&lt;math&gt;
\bar{Y}=\frac{1}{n}\frac{K_I[X] + 2K_{II}[X]^2 + \ldots + nK_{n} [X]^n}{1+K_I[X]+K_{II}[X]^2+ \ldots +K_n[X]^n}
&lt;/math&gt;

where ''n'' denotes the number of binding sites and each K&lt;sub&gt;i&lt;/sub&gt; is a combined association constant, describing the binding of ''i'' ligand molecules.

==The Klotz equation ==

Klotz&lt;ref name=Klotz1946a/&gt; (reviewed in &lt;ref name=Klotz2004&gt;{{cite pmid|14604979}}&lt;/ref&gt;) deconvoluted Adair's association constants by considering stepwise formation of the intermediate stages. In his framework, K&lt;sub&gt;1&lt;/sub&gt; is the association constant governing binding of the first ligand molecule, K&lt;sub&gt;2&lt;/sub&gt; the association constant governing binding of the second ligand molecule (once the first is already bound) etc. For &lt;math&gt;\bar{Y}&lt;/math&gt;, this gives

&lt;math&gt;
\bar{Y}=\frac{1}{n}\frac{K_1[X] + 2K_1K_2[X]^2 + \ldots + n\left(K_1K_2 \ldots K_n\right)[X]^n}{1+K_1[X]+K_1K_2[X]^2+ \ldots +\left(K_1K_2 \ldots K_n\right)[X]^n}
&lt;/math&gt;


It is worth noting that the constants K&lt;sub&gt;1&lt;/sub&gt;, K&lt;sub&gt;2&lt;/sub&gt;, ... do not relate to individual binding sites. They describe ''how many'' binding sites are occupied, rather than ''which ones''. This form has the advantage that cooperativity is easily recognised when considering the association constants. If all ligand binding sites are identical with a microscopic association constant K, one would expect &lt;math&gt;K_1=nK, K_2=\frac{n-1}{2}K, \ldots K_n=\frac{1}{n}K&lt;/math&gt; in the absence of cooperativity. We have positive cooperativity if K&lt;sub&gt;i&lt;/sub&gt; lie above these expected values for i&gt;1.

The Klotz equation (which is sometimes also called the Adair-Klotz equation) is often used in the experimental literature to describe measurements of ligand binding in terms of sequential apparent binding constants.


== The KNF model==

By the middle of the 20&lt;sup&gt;th&lt;/sup&gt; century, there was an increased interest in models that would not only describe binding curves phenomenologically, but offer an underlying biochemical mechanism. Koshland&lt;ref name=Koshland1958&gt;{{cite pmid|16590179}}&lt;/ref&gt; and colleauges&lt;ref name=Koshland1966&gt;{{cite pmid|5938952}}&lt;/ref&gt; offered a tentative biochemical explanation of the mechanism described by Adair&lt;ref name=Adair1925/&gt; and Klotz.&lt;ref name=Klotz1946a/&gt; The Koshland-Némethy-Filmer (KNF) model assumes that each subunit can exist in one of two conformations: active or inactive. Ligand binding to one subunit would induce an immediate conformational change of that subunit from the inactive to the active conformation, a mechanism described as &quot;induced fit&quot;. Cooperativity, according to the KNF model, would arise from interactions between the subunits, the strength of which varies depending on the relative conformations of the subunits involved.

==  The MWC model== 


The Monod-Wyman-Changeux (MWC) model for concerted allosteric transitions&lt;ref name=Monod1965&gt;{{cite pmid|14343300}}&lt;/ref&gt; went a step further by exploring cooperativity based on thermodynamics and three-dimensional conformations. It was originally formulated for oligomeric proteins with symmetrically arranged, identical subunits, each of which has one ligand binding site. According to this framework, two (or more) interconvertible conformational states of an allosteric protein coexist in a thermal equilibrium. The states  - often termed tense (T) and relaxed (R) - differ in affinity for the ligand molecule. The ratio between the two states is regulated by the binding of ligand molecules that stabilise the higher-affinity state. Importantly, all subunits of a molecule change states at the same time, a phenomenon known as &quot;concerted transition&quot;.

[FIGURE: MWC model]

[FIGURE: energy diagram]

The allosteric isomerisation constant ''L'' describes the equilibrium between both states when no ligand molecule is bound: &lt;math&gt;L=\frac{\left[T_0\right]}{\left[R_0\right]}&lt;/math&gt;. If ''L'' is very large, most of the protein exists in the T state in the absence of ligand. If ''L'' is small (close to one), the R state is nearly as populated as the T state. While the Adair-Klotz framework traditionally operates with association constants, the MWC framework has traditionally been described using dissociation constants. The ratio of dissociation constants for the T and R states is described by the constant ''c'': &lt;math&gt;c = \frac{K_d^R}{K_d^T}&lt;/math&gt;. If &lt;math&gt;c=1&lt;/math&gt;, both R and T states have the same ligand affinity and the ligand does not affect isomerisation. The value of ''c'' also indicates how much the equilibrium between T and R states changes upon ligand binding: the smaller ''c'', the more the equilibrium shifts towards the R state. According to the MWC model,&lt;ref name=Monod1965/&gt; fractional occupancy is described as follows:

&lt;math&gt; 
\bar{Y} = \frac{\frac{[X]}{K_d^R}\left(1+\frac{[X]}{K_d^R}\right)^{n-1}+Lc\frac{[X]}{K_d^R} \left(1+c\frac{[X]}{K_d^R}\right)^{n-1}}{\left(1+\frac{[X]}{K_d^R}\right)^n+L\left(1+c\frac{[X]}{K_d^R}\right)^n} 
&lt;/math&gt;

with &lt;math&gt;K_d^R&lt;/math&gt;, &lt;math&gt;L&lt;/math&gt; and &lt;math&gt;c&lt;/math&gt; as described above. Setting &lt;math&gt;\alpha = \frac{[X]}{K_d^R}&lt;/math&gt;, this can also be written in a more readable form as

&lt;math&gt; 
\bar{Y} = \frac{\alpha\left(1+\alpha\right)^{n-1}+Lc\alpha\left(1+c\alpha\right)^{n-1}}{\left(1+\alpha\right)^n+L\left(1+c\alpha\right)^n} 
&lt;/math&gt;

== References ==
 &lt;references /&gt;</text>
    </revision>
    <revision>
      <id>1586</id>
      <parentid>1585</parentid>
      <timestamp>2012-08-31T22:45:50Z</timestamp>
      <contributor>
        <username>Mstefan</username>
        <id>25</id>
      </contributor>
      <minor/>
      <comment>/* The MWC model */</comment>
      <sha1>q14i24szpxax78cckozadvq4eiwgzj2</sha1>
      <text xml:space="preserve" bytes="12619">Cooperative binding occurs if the binding of a ligand increases non-linearly with the concentration of ligand. This can be due for instance to an affinity for the ligand depending on the amount of ligand bound. Cooperativity can be positive or negative. A protein that does not display cooperativity is called non-cooperative.


== History and definitions ==

In 1904, Christian Bohr studied hemoglobin binding to oxygen under different conditions.&lt;ref name=Bohr1904&gt; Bohr, C., Hasselbalch, K., and Krogh, A. (1904) Ueber einen in biologischer Beziehung wichtigen Einfluss, den die Kohlens&amp;auml;urespannung des Blutes auf dessen Sauerstoffbindung &amp;uuml;bt. 
Skandinavisches Archiv Für Physiologie, 16(2): 402-412 &lt;/ref&gt; When plotting hemoglobin saturation with oxygen as a function of the partial pressure of oxygen, he obtained a sigmoidal (or &quot;S-shaped&quot;) curve. This indicates that the more oxygen is bound to hemoglobin, the easier it is for more oxygen to bind - until all binding sites are saturated. In addition, Bohr noticed that increasing CO&lt;sub&gt;2&lt;/sub&gt; pressure shifted this curve to the right - i.e. higher concentrations of CO&lt;sub&gt;2&lt;/sub&gt; make it more difficult for hemoglobin to bind oxygen.&lt;ref name=Bohr1904/&gt; This latter phenomenon is known as the &quot;Bohr effect&quot;.

What Bohr observed in hemoglobin were two different kinds of cooperative binding. A protein is said to exhibit cooperative binding if ligand binding scales non-linearly with ligand concentration. Cooperativity can be positive (if binding of a ligand molecule increases the protein's apparent affinity, and hence increases the chance of another ligand molecule binding) or negative (if binding of a ligand molecule decreases affinity and hence makes binding of other ligand molecules less likely). The concept of cooperative binding only applies to molecules or complexes with more than one ligand binding sites. If several ligand binding sites exist, but ligand binding to any one site does not affect the others, the protein is said to be non-cooperative. Cooperativity can be homotropic, if a ligand influences the binding of ligands of the same kind, or heterotropic, if it influences binding of other kinds of ligands (reviewed in &lt;ref name=Endler2012&gt; Endler, L. and Stefan, M.I. and Edelstein, S. and Le Nov&amp;egrave;re, N. (2012) Using chemical kinetics to model neuronal signalling pathways. In: Computational Systems Neurobiology, N. Le Nov&amp;egrave;re (ed)&lt;/ref&gt;).

In the case of hemoglobin, we have homotropic positive cooperativity (binding of oxygen facilitates binding of more oxygen) and heterotropic negative cooperativity (binding of CO&lt;sub&gt;2&lt;/sub&gt; reduces hemoglobin's facility to bind oxygen.)

When studying cooperativity, it is useful to consider the &quot;fractional occupancy&quot; &lt;math&gt;\bar{Y} &lt;/math&gt; of a protein with a given ligand, which is defined as the number of ligand-bound binding sites divided by the total number of ligand binding sites:

&lt;math&gt;
\bar{Y}=\frac{[\text{bound sites}]}{[\text{bound sites}]+[\text{unbound sites}]} = \frac{[\text{bound sites}]}{[\text{total sites}]}
&lt;/math&gt;

If &lt;math&gt;\bar{Y}=0&lt;/math&gt;, then the protein is completely unbound, and if &lt;math&gt;\bar{Y}=1&lt;/math&gt;, it is completely saturated. If the plot of &lt;math&gt;\bar{Y}&lt;/math&gt; at equilibrium as a function of ligand concentration is sigmoidal in shape, this indicates positive cooperativity. If it is not, no statement can be made about cooperativity from looking at this plot alone.

Many proteins are said to be activated or in other ways regulated by cooperative ligand binding. It is important to note though, that the extent of activation does not necessarily coincide with &lt;math&gt;\bar{Y}&lt;/math&gt;, nor is there a simple dependence.

[FIGURE: Rbar != Ybar]

== The Hill equation ==

Throughout the 20&lt;sup&gt;th&lt;/sup&gt; century, various frameworks have been developed to describe binding of ligand to a protein with more than one binding site and cooperative effects observed in this context (reviewed in &lt;ref name=Wyman1990&gt;{{cite pmid|5357210}}&lt;/ref&gt;). The first description of cooperative binding to a multi-site protein was developed by A.V. Hill.&lt;ref name=Hill1910&gt;Hill, A. V. (1910) The possible effects of the aggregation of the molecules of haemoglobin on its dissociation curves. J Physiol 40: iv-vii.&lt;/ref&gt; Drawing on observations of oxygen binding to haemoglobin, Hill suggested a phenomenological equation that linked fractional saturation to ligand concentration, an association constant and an exponent now called the &quot;Hill coefficent&quot;:

&lt;math&gt;
\bar{Y} = \frac{[X]^{n_H}}{K_d+ [X]^{n_H}}
&lt;/math&gt;

where K&lt;sub&gt;f&lt;/sub&gt; denotes an apparent dissociation constant, [X] denotes ligand concentration and n&lt;sub&gt;H&lt;/sub&gt; is the Hill coefficient.

If n&lt;sub&gt;H&lt;/sub&gt;&lt;1, the system exhibits negative negative cooperativity, and if n&lt;sub&gt;_H&lt;/sub&gt;&gt;1, we have positive cooperativity. The total number of ligand binding sites is an upper bound for n&lt;sub&gt;H&lt;/sub&gt;.  The Hill plot, obtained by plotting &lt;math&gt;\log \frac{\bar{Y}}{1-\bar{Y}}&lt;/math&gt; versus log([X]) is linear, with slope n&lt;sub&gt;H&lt;/sub&gt; and intercept  log(K). This means that cooperativity is assumed to be fixed, i.e. it does not change with saturation. It also means that cooperativity is solely a property of ligand molecules, rather than a property of binding sites, which always exhibit the same affinity.

[FIGURE: Hill plot]

== The Adair equation ==

The work of Adair&lt;ref name=Adair1925&gt; Adair, G.S. The hemoglobin system. IV. The oxygen dissociation curve of hemoglobin. J Biol Chem 63:529-545&lt;/ref&gt; and later Klotz&lt;ref name=Klotz1946a&gt; Klotz, I.M. (1946) The Application of the Law of Mass Action to Binding by Proteins. Interactions with Calcium. Arch Biochem 9:109-117&lt;/ref&gt; changed this view of cooperativity, and recognised that cooperativity was not a fixed term, but dependent on ligand saturation.

G.S. Adair&lt;ref name=Adair1925/&gt; also considered hemoglobin binding to oxygen, but took into account more information about the nature of hemoglobin, and in particular, the existence of four oxygen binding sites. He also worked from the assumption that fully saturated hemoglobin is formed in stages and that intermediate forms with one, two, or three bound oxygen molecules exist. The formation of each intermediate stage from unbound hemoglobin can be described using a macroscopic association constant K&lt;sub&gt;i&lt;/sub&gt;. For a reaction of the form &lt;math&gt; P+X \rightarrow PX &lt;/math&gt; governed by an association constant K&lt;sub&gt;A&lt;/sub&gt;, we have &lt;math&gt;[PX]=[P][X]K_A&lt;/math&gt; at equilibrium. This allows us to express &lt;math&gt;\bar{Y}&lt;/math&gt; in terms of ligand concentration and the K&lt;sub&gt;i&lt;/sub&gt;:

&lt;math&gt;
\begin{array}{llcl}
\bar{Y}         &amp; =     &amp; \frac{PX+2PX_2+3PX_3+4PX_4}{4(P+PX+PX_2+PX_3+PX_4)}   &amp; = \\[0.5 cm]
                &amp; =     &amp; \frac{K_I[X]+2K_{II}X^2+3K_{III}X^3+4k_{IV}X^4}{4(1+K_1[X]+K_{II}X^2+K_{III}X^3+K_{IV}X^4)}
\end{array}
&lt;/math&gt;

Or, for any protein with ''n'' ligand binding sites:

&lt;math&gt;
\bar{Y}=\frac{1}{n}\frac{K_I[X] + 2K_{II}[X]^2 + \ldots + nK_{n} [X]^n}{1+K_I[X]+K_{II}[X]^2+ \ldots +K_n[X]^n}
&lt;/math&gt;

where ''n'' denotes the number of binding sites and each K&lt;sub&gt;i&lt;/sub&gt; is a combined association constant, describing the binding of ''i'' ligand molecules.

==The Klotz equation ==

Klotz&lt;ref name=Klotz1946a/&gt; (reviewed in &lt;ref name=Klotz2004&gt;{{cite pmid|14604979}}&lt;/ref&gt;) deconvoluted Adair's association constants by considering stepwise formation of the intermediate stages. In his framework, K&lt;sub&gt;1&lt;/sub&gt; is the association constant governing binding of the first ligand molecule, K&lt;sub&gt;2&lt;/sub&gt; the association constant governing binding of the second ligand molecule (once the first is already bound) etc. For &lt;math&gt;\bar{Y}&lt;/math&gt;, this gives

&lt;math&gt;
\bar{Y}=\frac{1}{n}\frac{K_1[X] + 2K_1K_2[X]^2 + \ldots + n\left(K_1K_2 \ldots K_n\right)[X]^n}{1+K_1[X]+K_1K_2[X]^2+ \ldots +\left(K_1K_2 \ldots K_n\right)[X]^n}
&lt;/math&gt;


It is worth noting that the constants K&lt;sub&gt;1&lt;/sub&gt;, K&lt;sub&gt;2&lt;/sub&gt;, ... do not relate to individual binding sites. They describe ''how many'' binding sites are occupied, rather than ''which ones''. This form has the advantage that cooperativity is easily recognised when considering the association constants. If all ligand binding sites are identical with a microscopic association constant K, one would expect &lt;math&gt;K_1=nK, K_2=\frac{n-1}{2}K, \ldots K_n=\frac{1}{n}K&lt;/math&gt; in the absence of cooperativity. We have positive cooperativity if K&lt;sub&gt;i&lt;/sub&gt; lie above these expected values for i&gt;1.

The Klotz equation (which is sometimes also called the Adair-Klotz equation) is often used in the experimental literature to describe measurements of ligand binding in terms of sequential apparent binding constants.


== The KNF model==

By the middle of the 20&lt;sup&gt;th&lt;/sup&gt; century, there was an increased interest in models that would not only describe binding curves phenomenologically, but offer an underlying biochemical mechanism. Koshland&lt;ref name=Koshland1958&gt;{{cite pmid|16590179}}&lt;/ref&gt; and colleauges&lt;ref name=Koshland1966&gt;{{cite pmid|5938952}}&lt;/ref&gt; offered a tentative biochemical explanation of the mechanism described by Adair&lt;ref name=Adair1925/&gt; and Klotz.&lt;ref name=Klotz1946a/&gt; The Koshland-Némethy-Filmer (KNF) model assumes that each subunit can exist in one of two conformations: active or inactive. Ligand binding to one subunit would induce an immediate conformational change of that subunit from the inactive to the active conformation, a mechanism described as &quot;induced fit&quot;. Cooperativity, according to the KNF model, would arise from interactions between the subunits, the strength of which varies depending on the relative conformations of the subunits involved.

==  The MWC model== 


The Monod-Wyman-Changeux (MWC) model for concerted allosteric transitions&lt;ref name=Monod1965&gt;{{cite pmid|14343300}}&lt;/ref&gt; went a step further by exploring cooperativity based on thermodynamics and three-dimensional conformations. It was originally formulated for oligomeric proteins with symmetrically arranged, identical subunits, each of which has one ligand binding site. According to this framework, two (or more) interconvertible conformational states of an allosteric protein coexist in a thermal equilibrium. The states  - often termed tense (T) and relaxed (R) - differ in affinity for the ligand molecule. The ratio between the two states is regulated by the binding of ligand molecules that stabilise the higher-affinity state. Importantly, all subunits of a molecule change states at the same time, a phenomenon known as &quot;concerted transition&quot;.

[FIGURE: MWC model]

[FIGURE: energy diagram]

The allosteric isomerisation constant ''L'' describes the equilibrium between both states when no ligand molecule is bound: &lt;math&gt;L=\frac{\left[T_0\right]}{\left[R_0\right]}&lt;/math&gt;. If ''L'' is very large, most of the protein exists in the T state in the absence of ligand. If ''L'' is small (close to one), the R state is nearly as populated as the T state. While the Adair-Klotz framework traditionally operates with association constants, the MWC framework has traditionally been described using dissociation constants. The ratio of dissociation constants for the T and R states is described by the constant ''c'': &lt;math&gt;c = \frac{K_d^R}{K_d^T}&lt;/math&gt;. If &lt;math&gt;c=1&lt;/math&gt;, both R and T states have the same ligand affinity and the ligand does not affect isomerisation. The value of ''c'' also indicates how much the equilibrium between T and R states changes upon ligand binding: the smaller ''c'', the more the equilibrium shifts towards the R state. According to the MWC model,&lt;ref name=Monod1965/&gt; fractional occupancy is described as follows:

&lt;math&gt; 
\bar{Y} = \frac{\frac{[X]}{K_d^R}\left(1+\frac{[X]}{K_d^R}\right)^{n-1}+Lc\frac{[X]}{K_d^R} \left(1+c\frac{[X]}{K_d^R}\right)^{n-1}}{\left(1+\frac{[X]}{K_d^R}\right)^n+L\left(1+c\frac{[X]}{K_d^R}\right)^n} 
&lt;/math&gt;

with &lt;math&gt;K_d^R&lt;/math&gt;, &lt;math&gt;L&lt;/math&gt; and &lt;math&gt;c&lt;/math&gt; as described above. Setting &lt;math&gt;\alpha = \frac{[X]}{K_d^R}&lt;/math&gt;, this can also be written in a more readable form as

&lt;math&gt; 
\bar{Y} = \frac{\alpha\left(1+\alpha\right)^{n-1}+Lc\alpha\left(1+c\alpha\right)^{n-1}}{\left(1+\alpha\right)^n+L\left(1+c\alpha\right)^n} 
&lt;/math&gt;

The degree of conformational change is described by the state function &lt;math&gt;\bar{R}&lt;/math&gt;, which denotes the fraction of protein present in the R state. As the energy diagram illustrates, &lt;math&gt;\bar{R}&lt;/math&gt; increases as more ligand molecules bind. The expression for &lt;math&gt;\bar{R}&lt;/math&gt; 
according to the MWC model&lt;ref name=Monod1965/&gt; is:

== References ==
 &lt;references /&gt;</text>
    </revision>
    <revision>
      <id>1587</id>
      <parentid>1586</parentid>
      <timestamp>2012-08-31T22:54:15Z</timestamp>
      <contributor>
        <username>Mstefan</username>
        <id>25</id>
      </contributor>
      <comment>/* The MWC model */</comment>
      <sha1>mgo2g4qfy3d17rgm6bghwdoum4x237w</sha1>
      <text xml:space="preserve" bytes="12758">Cooperative binding occurs if the binding of a ligand increases non-linearly with the concentration of ligand. This can be due for instance to an affinity for the ligand depending on the amount of ligand bound. Cooperativity can be positive or negative. A protein that does not display cooperativity is called non-cooperative.


== History and definitions ==

In 1904, Christian Bohr studied hemoglobin binding to oxygen under different conditions.&lt;ref name=Bohr1904&gt; Bohr, C., Hasselbalch, K., and Krogh, A. (1904) Ueber einen in biologischer Beziehung wichtigen Einfluss, den die Kohlens&amp;auml;urespannung des Blutes auf dessen Sauerstoffbindung &amp;uuml;bt. 
Skandinavisches Archiv Für Physiologie, 16(2): 402-412 &lt;/ref&gt; When plotting hemoglobin saturation with oxygen as a function of the partial pressure of oxygen, he obtained a sigmoidal (or &quot;S-shaped&quot;) curve. This indicates that the more oxygen is bound to hemoglobin, the easier it is for more oxygen to bind - until all binding sites are saturated. In addition, Bohr noticed that increasing CO&lt;sub&gt;2&lt;/sub&gt; pressure shifted this curve to the right - i.e. higher concentrations of CO&lt;sub&gt;2&lt;/sub&gt; make it more difficult for hemoglobin to bind oxygen.&lt;ref name=Bohr1904/&gt; This latter phenomenon is known as the &quot;Bohr effect&quot;.

What Bohr observed in hemoglobin were two different kinds of cooperative binding. A protein is said to exhibit cooperative binding if ligand binding scales non-linearly with ligand concentration. Cooperativity can be positive (if binding of a ligand molecule increases the protein's apparent affinity, and hence increases the chance of another ligand molecule binding) or negative (if binding of a ligand molecule decreases affinity and hence makes binding of other ligand molecules less likely). The concept of cooperative binding only applies to molecules or complexes with more than one ligand binding sites. If several ligand binding sites exist, but ligand binding to any one site does not affect the others, the protein is said to be non-cooperative. Cooperativity can be homotropic, if a ligand influences the binding of ligands of the same kind, or heterotropic, if it influences binding of other kinds of ligands (reviewed in &lt;ref name=Endler2012&gt; Endler, L. and Stefan, M.I. and Edelstein, S. and Le Nov&amp;egrave;re, N. (2012) Using chemical kinetics to model neuronal signalling pathways. In: Computational Systems Neurobiology, N. Le Nov&amp;egrave;re (ed)&lt;/ref&gt;).

In the case of hemoglobin, we have homotropic positive cooperativity (binding of oxygen facilitates binding of more oxygen) and heterotropic negative cooperativity (binding of CO&lt;sub&gt;2&lt;/sub&gt; reduces hemoglobin's facility to bind oxygen.)

When studying cooperativity, it is useful to consider the &quot;fractional occupancy&quot; &lt;math&gt;\bar{Y} &lt;/math&gt; of a protein with a given ligand, which is defined as the number of ligand-bound binding sites divided by the total number of ligand binding sites:

&lt;math&gt;
\bar{Y}=\frac{[\text{bound sites}]}{[\text{bound sites}]+[\text{unbound sites}]} = \frac{[\text{bound sites}]}{[\text{total sites}]}
&lt;/math&gt;

If &lt;math&gt;\bar{Y}=0&lt;/math&gt;, then the protein is completely unbound, and if &lt;math&gt;\bar{Y}=1&lt;/math&gt;, it is completely saturated. If the plot of &lt;math&gt;\bar{Y}&lt;/math&gt; at equilibrium as a function of ligand concentration is sigmoidal in shape, this indicates positive cooperativity. If it is not, no statement can be made about cooperativity from looking at this plot alone.

Many proteins are said to be activated or in other ways regulated by cooperative ligand binding. It is important to note though, that the extent of activation does not necessarily coincide with &lt;math&gt;\bar{Y}&lt;/math&gt;, nor is there a simple dependence.

[FIGURE: Rbar != Ybar]

== The Hill equation ==

Throughout the 20&lt;sup&gt;th&lt;/sup&gt; century, various frameworks have been developed to describe binding of ligand to a protein with more than one binding site and cooperative effects observed in this context (reviewed in &lt;ref name=Wyman1990&gt;{{cite pmid|5357210}}&lt;/ref&gt;). The first description of cooperative binding to a multi-site protein was developed by A.V. Hill.&lt;ref name=Hill1910&gt;Hill, A. V. (1910) The possible effects of the aggregation of the molecules of haemoglobin on its dissociation curves. J Physiol 40: iv-vii.&lt;/ref&gt; Drawing on observations of oxygen binding to haemoglobin, Hill suggested a phenomenological equation that linked fractional saturation to ligand concentration, an association constant and an exponent now called the &quot;Hill coefficent&quot;:

&lt;math&gt;
\bar{Y} = \frac{[X]^{n_H}}{K_d+ [X]^{n_H}}
&lt;/math&gt;

where K&lt;sub&gt;f&lt;/sub&gt; denotes an apparent dissociation constant, [X] denotes ligand concentration and n&lt;sub&gt;H&lt;/sub&gt; is the Hill coefficient.

If n&lt;sub&gt;H&lt;/sub&gt;&lt;1, the system exhibits negative negative cooperativity, and if n&lt;sub&gt;_H&lt;/sub&gt;&gt;1, we have positive cooperativity. The total number of ligand binding sites is an upper bound for n&lt;sub&gt;H&lt;/sub&gt;.  The Hill plot, obtained by plotting &lt;math&gt;\log \frac{\bar{Y}}{1-\bar{Y}}&lt;/math&gt; versus log([X]) is linear, with slope n&lt;sub&gt;H&lt;/sub&gt; and intercept  log(K). This means that cooperativity is assumed to be fixed, i.e. it does not change with saturation. It also means that cooperativity is solely a property of ligand molecules, rather than a property of binding sites, which always exhibit the same affinity.

[FIGURE: Hill plot]

== The Adair equation ==

The work of Adair&lt;ref name=Adair1925&gt; Adair, G.S. The hemoglobin system. IV. The oxygen dissociation curve of hemoglobin. J Biol Chem 63:529-545&lt;/ref&gt; and later Klotz&lt;ref name=Klotz1946a&gt; Klotz, I.M. (1946) The Application of the Law of Mass Action to Binding by Proteins. Interactions with Calcium. Arch Biochem 9:109-117&lt;/ref&gt; changed this view of cooperativity, and recognised that cooperativity was not a fixed term, but dependent on ligand saturation.

G.S. Adair&lt;ref name=Adair1925/&gt; also considered hemoglobin binding to oxygen, but took into account more information about the nature of hemoglobin, and in particular, the existence of four oxygen binding sites. He also worked from the assumption that fully saturated hemoglobin is formed in stages and that intermediate forms with one, two, or three bound oxygen molecules exist. The formation of each intermediate stage from unbound hemoglobin can be described using a macroscopic association constant K&lt;sub&gt;i&lt;/sub&gt;. For a reaction of the form &lt;math&gt; P+X \rightarrow PX &lt;/math&gt; governed by an association constant K&lt;sub&gt;A&lt;/sub&gt;, we have &lt;math&gt;[PX]=[P][X]K_A&lt;/math&gt; at equilibrium. This allows us to express &lt;math&gt;\bar{Y}&lt;/math&gt; in terms of ligand concentration and the K&lt;sub&gt;i&lt;/sub&gt;:

&lt;math&gt;
\begin{array}{llcl}
\bar{Y}         &amp; =     &amp; \frac{PX+2PX_2+3PX_3+4PX_4}{4(P+PX+PX_2+PX_3+PX_4)}   &amp; = \\[0.5 cm]
                &amp; =     &amp; \frac{K_I[X]+2K_{II}X^2+3K_{III}X^3+4k_{IV}X^4}{4(1+K_1[X]+K_{II}X^2+K_{III}X^3+K_{IV}X^4)}
\end{array}
&lt;/math&gt;

Or, for any protein with ''n'' ligand binding sites:

&lt;math&gt;
\bar{Y}=\frac{1}{n}\frac{K_I[X] + 2K_{II}[X]^2 + \ldots + nK_{n} [X]^n}{1+K_I[X]+K_{II}[X]^2+ \ldots +K_n[X]^n}
&lt;/math&gt;

where ''n'' denotes the number of binding sites and each K&lt;sub&gt;i&lt;/sub&gt; is a combined association constant, describing the binding of ''i'' ligand molecules.

==The Klotz equation ==

Klotz&lt;ref name=Klotz1946a/&gt; (reviewed in &lt;ref name=Klotz2004&gt;{{cite pmid|14604979}}&lt;/ref&gt;) deconvoluted Adair's association constants by considering stepwise formation of the intermediate stages. In his framework, K&lt;sub&gt;1&lt;/sub&gt; is the association constant governing binding of the first ligand molecule, K&lt;sub&gt;2&lt;/sub&gt; the association constant governing binding of the second ligand molecule (once the first is already bound) etc. For &lt;math&gt;\bar{Y}&lt;/math&gt;, this gives

&lt;math&gt;
\bar{Y}=\frac{1}{n}\frac{K_1[X] + 2K_1K_2[X]^2 + \ldots + n\left(K_1K_2 \ldots K_n\right)[X]^n}{1+K_1[X]+K_1K_2[X]^2+ \ldots +\left(K_1K_2 \ldots K_n\right)[X]^n}
&lt;/math&gt;


It is worth noting that the constants K&lt;sub&gt;1&lt;/sub&gt;, K&lt;sub&gt;2&lt;/sub&gt;, ... do not relate to individual binding sites. They describe ''how many'' binding sites are occupied, rather than ''which ones''. This form has the advantage that cooperativity is easily recognised when considering the association constants. If all ligand binding sites are identical with a microscopic association constant K, one would expect &lt;math&gt;K_1=nK, K_2=\frac{n-1}{2}K, \ldots K_n=\frac{1}{n}K&lt;/math&gt; in the absence of cooperativity. We have positive cooperativity if K&lt;sub&gt;i&lt;/sub&gt; lie above these expected values for i&gt;1.

The Klotz equation (which is sometimes also called the Adair-Klotz equation) is often used in the experimental literature to describe measurements of ligand binding in terms of sequential apparent binding constants.


== The KNF model==

By the middle of the 20&lt;sup&gt;th&lt;/sup&gt; century, there was an increased interest in models that would not only describe binding curves phenomenologically, but offer an underlying biochemical mechanism. Koshland&lt;ref name=Koshland1958&gt;{{cite pmid|16590179}}&lt;/ref&gt; and colleauges&lt;ref name=Koshland1966&gt;{{cite pmid|5938952}}&lt;/ref&gt; offered a tentative biochemical explanation of the mechanism described by Adair&lt;ref name=Adair1925/&gt; and Klotz.&lt;ref name=Klotz1946a/&gt; The Koshland-Némethy-Filmer (KNF) model assumes that each subunit can exist in one of two conformations: active or inactive. Ligand binding to one subunit would induce an immediate conformational change of that subunit from the inactive to the active conformation, a mechanism described as &quot;induced fit&quot;. Cooperativity, according to the KNF model, would arise from interactions between the subunits, the strength of which varies depending on the relative conformations of the subunits involved.

==  The MWC model== 


The Monod-Wyman-Changeux (MWC) model for concerted allosteric transitions&lt;ref name=Monod1965&gt;{{cite pmid|14343300}}&lt;/ref&gt; went a step further by exploring cooperativity based on thermodynamics and three-dimensional conformations. It was originally formulated for oligomeric proteins with symmetrically arranged, identical subunits, each of which has one ligand binding site. According to this framework, two (or more) interconvertible conformational states of an allosteric protein coexist in a thermal equilibrium. The states  - often termed tense (T) and relaxed (R) - differ in affinity for the ligand molecule. The ratio between the two states is regulated by the binding of ligand molecules that stabilise the higher-affinity state. Importantly, all subunits of a molecule change states at the same time, a phenomenon known as &quot;concerted transition&quot;.

[FIGURE: MWC model]

[FIGURE: energy diagram]

The allosteric isomerisation constant ''L'' describes the equilibrium between both states when no ligand molecule is bound: &lt;math&gt;L=\frac{\left[T_0\right]}{\left[R_0\right]}&lt;/math&gt;. If ''L'' is very large, most of the protein exists in the T state in the absence of ligand. If ''L'' is small (close to one), the R state is nearly as populated as the T state. While the Adair-Klotz framework traditionally operates with association constants, the MWC framework has traditionally been described using dissociation constants. The ratio of dissociation constants for the T and R states is described by the constant ''c'': &lt;math&gt;c = \frac{K_d^R}{K_d^T}&lt;/math&gt;. If &lt;math&gt;c=1&lt;/math&gt;, both R and T states have the same ligand affinity and the ligand does not affect isomerisation. The value of ''c'' also indicates how much the equilibrium between T and R states changes upon ligand binding: the smaller ''c'', the more the equilibrium shifts towards the R state. According to the MWC model,&lt;ref name=Monod1965/&gt; fractional occupancy is described as follows:

&lt;math&gt; 
\bar{Y} = \frac{\frac{[X]}{K_d^R}\left(1+\frac{[X]}{K_d^R}\right)^{n-1}+Lc\frac{[X]}{K_d^R} \left(1+c\frac{[X]}{K_d^R}\right)^{n-1}}{\left(1+\frac{[X]}{K_d^R}\right)^n+L\left(1+c\frac{[X]}{K_d^R}\right)^n} 
&lt;/math&gt;

with &lt;math&gt;K_d^R&lt;/math&gt;, &lt;math&gt;L&lt;/math&gt; and &lt;math&gt;c&lt;/math&gt; as described above. Setting &lt;math&gt;\alpha = \frac{[X]}{K_d^R}&lt;/math&gt;, this can also be written in a more readable form as

&lt;math&gt; 
\bar{Y} = \frac{\alpha\left(1+\alpha\right)^{n-1}+Lc\alpha\left(1+c\alpha\right)^{n-1}}{\left(1+\alpha\right)^n+L\left(1+c\alpha\right)^n} 
&lt;/math&gt;

The degree of conformational change is described by the state function &lt;math&gt;\bar{R}&lt;/math&gt;, which denotes the fraction of protein present in the R state. As the energy diagram illustrates, &lt;math&gt;\bar{R}&lt;/math&gt; increases as more ligand molecules bind. The expression for &lt;math&gt;\bar{R}&lt;/math&gt; 
according to the MWC model&lt;ref name=Monod1965/&gt; is:

&lt;math&gt;
\bar{R}=\frac{\left(1+\frac{[X]}{K_d^R}\right)^n}{\left(1+\frac{[X]}{K_d^R}\right)^n+L\left(1+c\frac{[X]}{K_d^R}\right)^n}
&lt;/math&gt;

== References ==
 &lt;references /&gt;</text>
    </revision>
    <revision>
      <id>1588</id>
      <parentid>1587</parentid>
      <timestamp>2012-08-31T22:56:53Z</timestamp>
      <contributor>
        <username>Mstefan</username>
        <id>25</id>
      </contributor>
      <comment>/* The MWC model */</comment>
      <sha1>krde7e10onqo7gx3bhrwac113tpoign</sha1>
      <text xml:space="preserve" bytes="13124">Cooperative binding occurs if the binding of a ligand increases non-linearly with the concentration of ligand. This can be due for instance to an affinity for the ligand depending on the amount of ligand bound. Cooperativity can be positive or negative. A protein that does not display cooperativity is called non-cooperative.


== History and definitions ==

In 1904, Christian Bohr studied hemoglobin binding to oxygen under different conditions.&lt;ref name=Bohr1904&gt; Bohr, C., Hasselbalch, K., and Krogh, A. (1904) Ueber einen in biologischer Beziehung wichtigen Einfluss, den die Kohlens&amp;auml;urespannung des Blutes auf dessen Sauerstoffbindung &amp;uuml;bt. 
Skandinavisches Archiv Für Physiologie, 16(2): 402-412 &lt;/ref&gt; When plotting hemoglobin saturation with oxygen as a function of the partial pressure of oxygen, he obtained a sigmoidal (or &quot;S-shaped&quot;) curve. This indicates that the more oxygen is bound to hemoglobin, the easier it is for more oxygen to bind - until all binding sites are saturated. In addition, Bohr noticed that increasing CO&lt;sub&gt;2&lt;/sub&gt; pressure shifted this curve to the right - i.e. higher concentrations of CO&lt;sub&gt;2&lt;/sub&gt; make it more difficult for hemoglobin to bind oxygen.&lt;ref name=Bohr1904/&gt; This latter phenomenon is known as the &quot;Bohr effect&quot;.

What Bohr observed in hemoglobin were two different kinds of cooperative binding. A protein is said to exhibit cooperative binding if ligand binding scales non-linearly with ligand concentration. Cooperativity can be positive (if binding of a ligand molecule increases the protein's apparent affinity, and hence increases the chance of another ligand molecule binding) or negative (if binding of a ligand molecule decreases affinity and hence makes binding of other ligand molecules less likely). The concept of cooperative binding only applies to molecules or complexes with more than one ligand binding sites. If several ligand binding sites exist, but ligand binding to any one site does not affect the others, the protein is said to be non-cooperative. Cooperativity can be homotropic, if a ligand influences the binding of ligands of the same kind, or heterotropic, if it influences binding of other kinds of ligands (reviewed in &lt;ref name=Endler2012&gt; Endler, L. and Stefan, M.I. and Edelstein, S. and Le Nov&amp;egrave;re, N. (2012) Using chemical kinetics to model neuronal signalling pathways. In: Computational Systems Neurobiology, N. Le Nov&amp;egrave;re (ed)&lt;/ref&gt;).

In the case of hemoglobin, we have homotropic positive cooperativity (binding of oxygen facilitates binding of more oxygen) and heterotropic negative cooperativity (binding of CO&lt;sub&gt;2&lt;/sub&gt; reduces hemoglobin's facility to bind oxygen.)

When studying cooperativity, it is useful to consider the &quot;fractional occupancy&quot; &lt;math&gt;\bar{Y} &lt;/math&gt; of a protein with a given ligand, which is defined as the number of ligand-bound binding sites divided by the total number of ligand binding sites:

&lt;math&gt;
\bar{Y}=\frac{[\text{bound sites}]}{[\text{bound sites}]+[\text{unbound sites}]} = \frac{[\text{bound sites}]}{[\text{total sites}]}
&lt;/math&gt;

If &lt;math&gt;\bar{Y}=0&lt;/math&gt;, then the protein is completely unbound, and if &lt;math&gt;\bar{Y}=1&lt;/math&gt;, it is completely saturated. If the plot of &lt;math&gt;\bar{Y}&lt;/math&gt; at equilibrium as a function of ligand concentration is sigmoidal in shape, this indicates positive cooperativity. If it is not, no statement can be made about cooperativity from looking at this plot alone.

Many proteins are said to be activated or in other ways regulated by cooperative ligand binding. It is important to note though, that the extent of activation does not necessarily coincide with &lt;math&gt;\bar{Y}&lt;/math&gt;, nor is there a simple dependence.

[FIGURE: Rbar != Ybar]

== The Hill equation ==

Throughout the 20&lt;sup&gt;th&lt;/sup&gt; century, various frameworks have been developed to describe binding of ligand to a protein with more than one binding site and cooperative effects observed in this context (reviewed in &lt;ref name=Wyman1990&gt;{{cite pmid|5357210}}&lt;/ref&gt;). The first description of cooperative binding to a multi-site protein was developed by A.V. Hill.&lt;ref name=Hill1910&gt;Hill, A. V. (1910) The possible effects of the aggregation of the molecules of haemoglobin on its dissociation curves. J Physiol 40: iv-vii.&lt;/ref&gt; Drawing on observations of oxygen binding to haemoglobin, Hill suggested a phenomenological equation that linked fractional saturation to ligand concentration, an association constant and an exponent now called the &quot;Hill coefficent&quot;:

&lt;math&gt;
\bar{Y} = \frac{[X]^{n_H}}{K_d+ [X]^{n_H}}
&lt;/math&gt;

where K&lt;sub&gt;f&lt;/sub&gt; denotes an apparent dissociation constant, [X] denotes ligand concentration and n&lt;sub&gt;H&lt;/sub&gt; is the Hill coefficient.

If n&lt;sub&gt;H&lt;/sub&gt;&lt;1, the system exhibits negative negative cooperativity, and if n&lt;sub&gt;_H&lt;/sub&gt;&gt;1, we have positive cooperativity. The total number of ligand binding sites is an upper bound for n&lt;sub&gt;H&lt;/sub&gt;.  The Hill plot, obtained by plotting &lt;math&gt;\log \frac{\bar{Y}}{1-\bar{Y}}&lt;/math&gt; versus log([X]) is linear, with slope n&lt;sub&gt;H&lt;/sub&gt; and intercept  log(K). This means that cooperativity is assumed to be fixed, i.e. it does not change with saturation. It also means that cooperativity is solely a property of ligand molecules, rather than a property of binding sites, which always exhibit the same affinity.

[FIGURE: Hill plot]

== The Adair equation ==

The work of Adair&lt;ref name=Adair1925&gt; Adair, G.S. The hemoglobin system. IV. The oxygen dissociation curve of hemoglobin. J Biol Chem 63:529-545&lt;/ref&gt; and later Klotz&lt;ref name=Klotz1946a&gt; Klotz, I.M. (1946) The Application of the Law of Mass Action to Binding by Proteins. Interactions with Calcium. Arch Biochem 9:109-117&lt;/ref&gt; changed this view of cooperativity, and recognised that cooperativity was not a fixed term, but dependent on ligand saturation.

G.S. Adair&lt;ref name=Adair1925/&gt; also considered hemoglobin binding to oxygen, but took into account more information about the nature of hemoglobin, and in particular, the existence of four oxygen binding sites. He also worked from the assumption that fully saturated hemoglobin is formed in stages and that intermediate forms with one, two, or three bound oxygen molecules exist. The formation of each intermediate stage from unbound hemoglobin can be described using a macroscopic association constant K&lt;sub&gt;i&lt;/sub&gt;. For a reaction of the form &lt;math&gt; P+X \rightarrow PX &lt;/math&gt; governed by an association constant K&lt;sub&gt;A&lt;/sub&gt;, we have &lt;math&gt;[PX]=[P][X]K_A&lt;/math&gt; at equilibrium. This allows us to express &lt;math&gt;\bar{Y}&lt;/math&gt; in terms of ligand concentration and the K&lt;sub&gt;i&lt;/sub&gt;:

&lt;math&gt;
\begin{array}{llcl}
\bar{Y}         &amp; =     &amp; \frac{PX+2PX_2+3PX_3+4PX_4}{4(P+PX+PX_2+PX_3+PX_4)}   &amp; = \\[0.5 cm]
                &amp; =     &amp; \frac{K_I[X]+2K_{II}X^2+3K_{III}X^3+4k_{IV}X^4}{4(1+K_1[X]+K_{II}X^2+K_{III}X^3+K_{IV}X^4)}
\end{array}
&lt;/math&gt;

Or, for any protein with ''n'' ligand binding sites:

&lt;math&gt;
\bar{Y}=\frac{1}{n}\frac{K_I[X] + 2K_{II}[X]^2 + \ldots + nK_{n} [X]^n}{1+K_I[X]+K_{II}[X]^2+ \ldots +K_n[X]^n}
&lt;/math&gt;

where ''n'' denotes the number of binding sites and each K&lt;sub&gt;i&lt;/sub&gt; is a combined association constant, describing the binding of ''i'' ligand molecules.

==The Klotz equation ==

Klotz&lt;ref name=Klotz1946a/&gt; (reviewed in &lt;ref name=Klotz2004&gt;{{cite pmid|14604979}}&lt;/ref&gt;) deconvoluted Adair's association constants by considering stepwise formation of the intermediate stages. In his framework, K&lt;sub&gt;1&lt;/sub&gt; is the association constant governing binding of the first ligand molecule, K&lt;sub&gt;2&lt;/sub&gt; the association constant governing binding of the second ligand molecule (once the first is already bound) etc. For &lt;math&gt;\bar{Y}&lt;/math&gt;, this gives

&lt;math&gt;
\bar{Y}=\frac{1}{n}\frac{K_1[X] + 2K_1K_2[X]^2 + \ldots + n\left(K_1K_2 \ldots K_n\right)[X]^n}{1+K_1[X]+K_1K_2[X]^2+ \ldots +\left(K_1K_2 \ldots K_n\right)[X]^n}
&lt;/math&gt;


It is worth noting that the constants K&lt;sub&gt;1&lt;/sub&gt;, K&lt;sub&gt;2&lt;/sub&gt;, ... do not relate to individual binding sites. They describe ''how many'' binding sites are occupied, rather than ''which ones''. This form has the advantage that cooperativity is easily recognised when considering the association constants. If all ligand binding sites are identical with a microscopic association constant K, one would expect &lt;math&gt;K_1=nK, K_2=\frac{n-1}{2}K, \ldots K_n=\frac{1}{n}K&lt;/math&gt; in the absence of cooperativity. We have positive cooperativity if K&lt;sub&gt;i&lt;/sub&gt; lie above these expected values for i&gt;1.

The Klotz equation (which is sometimes also called the Adair-Klotz equation) is often used in the experimental literature to describe measurements of ligand binding in terms of sequential apparent binding constants.


== The KNF model==

By the middle of the 20&lt;sup&gt;th&lt;/sup&gt; century, there was an increased interest in models that would not only describe binding curves phenomenologically, but offer an underlying biochemical mechanism. Koshland&lt;ref name=Koshland1958&gt;{{cite pmid|16590179}}&lt;/ref&gt; and colleauges&lt;ref name=Koshland1966&gt;{{cite pmid|5938952}}&lt;/ref&gt; offered a tentative biochemical explanation of the mechanism described by Adair&lt;ref name=Adair1925/&gt; and Klotz.&lt;ref name=Klotz1946a/&gt; The Koshland-Némethy-Filmer (KNF) model assumes that each subunit can exist in one of two conformations: active or inactive. Ligand binding to one subunit would induce an immediate conformational change of that subunit from the inactive to the active conformation, a mechanism described as &quot;induced fit&quot;. Cooperativity, according to the KNF model, would arise from interactions between the subunits, the strength of which varies depending on the relative conformations of the subunits involved.

==  The MWC model== 


The Monod-Wyman-Changeux (MWC) model for concerted allosteric transitions&lt;ref name=Monod1965&gt;{{cite pmid|14343300}}&lt;/ref&gt; went a step further by exploring cooperativity based on thermodynamics and three-dimensional conformations. It was originally formulated for oligomeric proteins with symmetrically arranged, identical subunits, each of which has one ligand binding site. According to this framework, two (or more) interconvertible conformational states of an allosteric protein coexist in a thermal equilibrium. The states  - often termed tense (T) and relaxed (R) - differ in affinity for the ligand molecule. The ratio between the two states is regulated by the binding of ligand molecules that stabilise the higher-affinity state. Importantly, all subunits of a molecule change states at the same time, a phenomenon known as &quot;concerted transition&quot;.

[FIGURE: MWC model]

[FIGURE: energy diagram]

The allosteric isomerisation constant ''L'' describes the equilibrium between both states when no ligand molecule is bound: &lt;math&gt;L=\frac{\left[T_0\right]}{\left[R_0\right]}&lt;/math&gt;. If ''L'' is very large, most of the protein exists in the T state in the absence of ligand. If ''L'' is small (close to one), the R state is nearly as populated as the T state. While the Adair-Klotz framework traditionally operates with association constants, the MWC framework has traditionally been described using dissociation constants. The ratio of dissociation constants for the T and R states is described by the constant ''c'': &lt;math&gt;c = \frac{K_d^R}{K_d^T}&lt;/math&gt;. If &lt;math&gt;c=1&lt;/math&gt;, both R and T states have the same ligand affinity and the ligand does not affect isomerisation. The value of ''c'' also indicates how much the equilibrium between T and R states changes upon ligand binding: the smaller ''c'', the more the equilibrium shifts towards the R state. According to the MWC model,&lt;ref name=Monod1965/&gt; fractional occupancy is described as follows:

&lt;math&gt; 
\bar{Y} = \frac{\frac{[X]}{K_d^R}\left(1+\frac{[X]}{K_d^R}\right)^{n-1}+Lc\frac{[X]}{K_d^R} \left(1+c\frac{[X]}{K_d^R}\right)^{n-1}}{\left(1+\frac{[X]}{K_d^R}\right)^n+L\left(1+c\frac{[X]}{K_d^R}\right)^n} 
&lt;/math&gt;

with &lt;math&gt;K_d^R&lt;/math&gt;, &lt;math&gt;L&lt;/math&gt; and &lt;math&gt;c&lt;/math&gt; as described above. Setting &lt;math&gt;\alpha = \frac{[X]}{K_d^R}&lt;/math&gt;, this can also be written in a more readable form as

&lt;math&gt; 
\bar{Y} = \frac{\alpha\left(1+\alpha\right)^{n-1}+Lc\alpha\left(1+c\alpha\right)^{n-1}}{\left(1+\alpha\right)^n+L\left(1+c\alpha\right)^n} 
&lt;/math&gt;

The degree of conformational change is described by the state function &lt;math&gt;\bar{R}&lt;/math&gt;, which denotes the fraction of protein present in the R state. As the energy diagram illustrates, &lt;math&gt;\bar{R}&lt;/math&gt; increases as more ligand molecules bind. The expression for &lt;math&gt;\bar{R}&lt;/math&gt; 
according to the MWC model&lt;ref name=Monod1965/&gt; is:

&lt;math&gt;
\bar{R}=\frac{\left(1+\frac{[X]}{K_d^R}\right)^n}{\left(1+\frac{[X]}{K_d^R}\right)^n+L\left(1+c\frac{[X]}{K_d^R}\right)^n}
&lt;/math&gt;

In proteins, conformational change is often associated with activity, or activity towards specific targets. It is important to note that the curves for &lt;math&gt;\bar{Y}&lt;/math&gt; and &lt;math&gt;\bar{R}&lt;/math&gt; do not coincide,&lt;ref name=Rubin1966&gt;{{cite pmid|5972463}}&lt;/ref&gt; i.e. fractional saturation is not a direct indicator of conformational state (and hence, of activity).

== References ==
 &lt;references /&gt;</text>
    </revision>
    <revision>
      <id>1589</id>
      <parentid>1588</parentid>
      <timestamp>2012-08-31T22:57:36Z</timestamp>
      <contributor>
        <username>Mstefan</username>
        <id>25</id>
      </contributor>
      <comment>/* The MWC model */</comment>
      <sha1>ckw8cxpk0fngbo64vdgh2zwhh2hs5dw</sha1>
      <text xml:space="preserve" bytes="13488">Cooperative binding occurs if the binding of a ligand increases non-linearly with the concentration of ligand. This can be due for instance to an affinity for the ligand depending on the amount of ligand bound. Cooperativity can be positive or negative. A protein that does not display cooperativity is called non-cooperative.


== History and definitions ==

In 1904, Christian Bohr studied hemoglobin binding to oxygen under different conditions.&lt;ref name=Bohr1904&gt; Bohr, C., Hasselbalch, K., and Krogh, A. (1904) Ueber einen in biologischer Beziehung wichtigen Einfluss, den die Kohlens&amp;auml;urespannung des Blutes auf dessen Sauerstoffbindung &amp;uuml;bt. 
Skandinavisches Archiv Für Physiologie, 16(2): 402-412 &lt;/ref&gt; When plotting hemoglobin saturation with oxygen as a function of the partial pressure of oxygen, he obtained a sigmoidal (or &quot;S-shaped&quot;) curve. This indicates that the more oxygen is bound to hemoglobin, the easier it is for more oxygen to bind - until all binding sites are saturated. In addition, Bohr noticed that increasing CO&lt;sub&gt;2&lt;/sub&gt; pressure shifted this curve to the right - i.e. higher concentrations of CO&lt;sub&gt;2&lt;/sub&gt; make it more difficult for hemoglobin to bind oxygen.&lt;ref name=Bohr1904/&gt; This latter phenomenon is known as the &quot;Bohr effect&quot;.

What Bohr observed in hemoglobin were two different kinds of cooperative binding. A protein is said to exhibit cooperative binding if ligand binding scales non-linearly with ligand concentration. Cooperativity can be positive (if binding of a ligand molecule increases the protein's apparent affinity, and hence increases the chance of another ligand molecule binding) or negative (if binding of a ligand molecule decreases affinity and hence makes binding of other ligand molecules less likely). The concept of cooperative binding only applies to molecules or complexes with more than one ligand binding sites. If several ligand binding sites exist, but ligand binding to any one site does not affect the others, the protein is said to be non-cooperative. Cooperativity can be homotropic, if a ligand influences the binding of ligands of the same kind, or heterotropic, if it influences binding of other kinds of ligands (reviewed in &lt;ref name=Endler2012&gt; Endler, L. and Stefan, M.I. and Edelstein, S. and Le Nov&amp;egrave;re, N. (2012) Using chemical kinetics to model neuronal signalling pathways. In: Computational Systems Neurobiology, N. Le Nov&amp;egrave;re (ed)&lt;/ref&gt;).

In the case of hemoglobin, we have homotropic positive cooperativity (binding of oxygen facilitates binding of more oxygen) and heterotropic negative cooperativity (binding of CO&lt;sub&gt;2&lt;/sub&gt; reduces hemoglobin's facility to bind oxygen.)

When studying cooperativity, it is useful to consider the &quot;fractional occupancy&quot; &lt;math&gt;\bar{Y} &lt;/math&gt; of a protein with a given ligand, which is defined as the number of ligand-bound binding sites divided by the total number of ligand binding sites:

&lt;math&gt;
\bar{Y}=\frac{[\text{bound sites}]}{[\text{bound sites}]+[\text{unbound sites}]} = \frac{[\text{bound sites}]}{[\text{total sites}]}
&lt;/math&gt;

If &lt;math&gt;\bar{Y}=0&lt;/math&gt;, then the protein is completely unbound, and if &lt;math&gt;\bar{Y}=1&lt;/math&gt;, it is completely saturated. If the plot of &lt;math&gt;\bar{Y}&lt;/math&gt; at equilibrium as a function of ligand concentration is sigmoidal in shape, this indicates positive cooperativity. If it is not, no statement can be made about cooperativity from looking at this plot alone.

Many proteins are said to be activated or in other ways regulated by cooperative ligand binding. It is important to note though, that the extent of activation does not necessarily coincide with &lt;math&gt;\bar{Y}&lt;/math&gt;, nor is there a simple dependence.

[FIGURE: Rbar != Ybar]

== The Hill equation ==

Throughout the 20&lt;sup&gt;th&lt;/sup&gt; century, various frameworks have been developed to describe binding of ligand to a protein with more than one binding site and cooperative effects observed in this context (reviewed in &lt;ref name=Wyman1990&gt;{{cite pmid|5357210}}&lt;/ref&gt;). The first description of cooperative binding to a multi-site protein was developed by A.V. Hill.&lt;ref name=Hill1910&gt;Hill, A. V. (1910) The possible effects of the aggregation of the molecules of haemoglobin on its dissociation curves. J Physiol 40: iv-vii.&lt;/ref&gt; Drawing on observations of oxygen binding to haemoglobin, Hill suggested a phenomenological equation that linked fractional saturation to ligand concentration, an association constant and an exponent now called the &quot;Hill coefficent&quot;:

&lt;math&gt;
\bar{Y} = \frac{[X]^{n_H}}{K_d+ [X]^{n_H}}
&lt;/math&gt;

where K&lt;sub&gt;f&lt;/sub&gt; denotes an apparent dissociation constant, [X] denotes ligand concentration and n&lt;sub&gt;H&lt;/sub&gt; is the Hill coefficient.

If n&lt;sub&gt;H&lt;/sub&gt;&lt;1, the system exhibits negative negative cooperativity, and if n&lt;sub&gt;_H&lt;/sub&gt;&gt;1, we have positive cooperativity. The total number of ligand binding sites is an upper bound for n&lt;sub&gt;H&lt;/sub&gt;.  The Hill plot, obtained by plotting &lt;math&gt;\log \frac{\bar{Y}}{1-\bar{Y}}&lt;/math&gt; versus log([X]) is linear, with slope n&lt;sub&gt;H&lt;/sub&gt; and intercept  log(K). This means that cooperativity is assumed to be fixed, i.e. it does not change with saturation. It also means that cooperativity is solely a property of ligand molecules, rather than a property of binding sites, which always exhibit the same affinity.

[FIGURE: Hill plot]

== The Adair equation ==

The work of Adair&lt;ref name=Adair1925&gt; Adair, G.S. The hemoglobin system. IV. The oxygen dissociation curve of hemoglobin. J Biol Chem 63:529-545&lt;/ref&gt; and later Klotz&lt;ref name=Klotz1946a&gt; Klotz, I.M. (1946) The Application of the Law of Mass Action to Binding by Proteins. Interactions with Calcium. Arch Biochem 9:109-117&lt;/ref&gt; changed this view of cooperativity, and recognised that cooperativity was not a fixed term, but dependent on ligand saturation.

G.S. Adair&lt;ref name=Adair1925/&gt; also considered hemoglobin binding to oxygen, but took into account more information about the nature of hemoglobin, and in particular, the existence of four oxygen binding sites. He also worked from the assumption that fully saturated hemoglobin is formed in stages and that intermediate forms with one, two, or three bound oxygen molecules exist. The formation of each intermediate stage from unbound hemoglobin can be described using a macroscopic association constant K&lt;sub&gt;i&lt;/sub&gt;. For a reaction of the form &lt;math&gt; P+X \rightarrow PX &lt;/math&gt; governed by an association constant K&lt;sub&gt;A&lt;/sub&gt;, we have &lt;math&gt;[PX]=[P][X]K_A&lt;/math&gt; at equilibrium. This allows us to express &lt;math&gt;\bar{Y}&lt;/math&gt; in terms of ligand concentration and the K&lt;sub&gt;i&lt;/sub&gt;:

&lt;math&gt;
\begin{array}{llcl}
\bar{Y}         &amp; =     &amp; \frac{PX+2PX_2+3PX_3+4PX_4}{4(P+PX+PX_2+PX_3+PX_4)}   &amp; = \\[0.5 cm]
                &amp; =     &amp; \frac{K_I[X]+2K_{II}X^2+3K_{III}X^3+4k_{IV}X^4}{4(1+K_1[X]+K_{II}X^2+K_{III}X^3+K_{IV}X^4)}
\end{array}
&lt;/math&gt;

Or, for any protein with ''n'' ligand binding sites:

&lt;math&gt;
\bar{Y}=\frac{1}{n}\frac{K_I[X] + 2K_{II}[X]^2 + \ldots + nK_{n} [X]^n}{1+K_I[X]+K_{II}[X]^2+ \ldots +K_n[X]^n}
&lt;/math&gt;

where ''n'' denotes the number of binding sites and each K&lt;sub&gt;i&lt;/sub&gt; is a combined association constant, describing the binding of ''i'' ligand molecules.

==The Klotz equation ==

Klotz&lt;ref name=Klotz1946a/&gt; (reviewed in &lt;ref name=Klotz2004&gt;{{cite pmid|14604979}}&lt;/ref&gt;) deconvoluted Adair's association constants by considering stepwise formation of the intermediate stages. In his framework, K&lt;sub&gt;1&lt;/sub&gt; is the association constant governing binding of the first ligand molecule, K&lt;sub&gt;2&lt;/sub&gt; the association constant governing binding of the second ligand molecule (once the first is already bound) etc. For &lt;math&gt;\bar{Y}&lt;/math&gt;, this gives

&lt;math&gt;
\bar{Y}=\frac{1}{n}\frac{K_1[X] + 2K_1K_2[X]^2 + \ldots + n\left(K_1K_2 \ldots K_n\right)[X]^n}{1+K_1[X]+K_1K_2[X]^2+ \ldots +\left(K_1K_2 \ldots K_n\right)[X]^n}
&lt;/math&gt;


It is worth noting that the constants K&lt;sub&gt;1&lt;/sub&gt;, K&lt;sub&gt;2&lt;/sub&gt;, ... do not relate to individual binding sites. They describe ''how many'' binding sites are occupied, rather than ''which ones''. This form has the advantage that cooperativity is easily recognised when considering the association constants. If all ligand binding sites are identical with a microscopic association constant K, one would expect &lt;math&gt;K_1=nK, K_2=\frac{n-1}{2}K, \ldots K_n=\frac{1}{n}K&lt;/math&gt; in the absence of cooperativity. We have positive cooperativity if K&lt;sub&gt;i&lt;/sub&gt; lie above these expected values for i&gt;1.

The Klotz equation (which is sometimes also called the Adair-Klotz equation) is often used in the experimental literature to describe measurements of ligand binding in terms of sequential apparent binding constants.


== The KNF model==
[truncated: 4,000,038 more chars]
